# Supplementary material for: RNAi-mediated rheostat for dynamic control of AAV-delivered transgenes
Source: Nat Commun. 2023 Apr 8;14:1970. doi: 10.1038/s41467-023-37774-5 (PMC10082758; doi:10.1038/s41467-023-37774-5)
Supplement: Supplementary file 4 — Supplementary Data 1 [file 41467_2023_37774_MOESM4_ESM.xlsx]

## Sheet: Sheet1
SUPPLEMENTARY DATA 1
Dual Luciferase On-target and Off-target reporter insert sequences
Ttr siRNA on-target	Supplementary Figures 1a and 1b	ATAAACAAGGTTTGACATCAATCTAGCTATATCTTTAAGAATGATAAACTAAAACAGTGTTCTTGCTCTATAA GACATTGGTGAGGAAAAATCCTTTGGCCGTTTCCAAGATCTGACAGTGCA
Gluc siRNA on-target	Supplementary Figures 2c and 2d	ATAAACAAGGTTTGACATCAATCTAGCTATATCTTTAAGAATGATAAACTATGGGAGTCAAAGTTCTGTTTGT GACATTGGTGAGGAAAAATCCTTTGGCCGTTTCCAAGATCTGACAGTGCA
Transgene regulator siRNA 1 on-target	Figure 3a	ATAAACAAGGTTTGACATCAATCTAGCTATATCTTTAAGAATGATAAACTACTAGTACGACTATTTATCGCGT GACATTGGTGAGGAAAAATCCTTTGGCCGTTTCCAAGATCTGACAGTGCA
Transgene regulator siRNA 1 off-target (4 sites)	Figure 3a	ATAAACAAGGTTTGACATCAATCTAGCTATATCTTTAAGAATGATAAACTTTATCGCGATAATATTACATAAATAAAA TTATCGCGATAATATTACATAAATAAAATTATCGCGATAATATTACATAAATAAAATTATCGCGA GACATTGGTGAGGAAAAATCCTTTGGCCGTTTCCAAGATCTGACAGTGCA
Transgene regulator siRNA 1 off-target (1 site)	Figure 3a	ATAAACAAGGTTTGACATCAATCTAGCTATATCTTTAAGAATGATAAACTTTATCGCGA GACATTGGTGAGGAAAAATCCTTTGGCCGTTTCCAAGATCTGACAGTGCA
Transgene regulator siRNA 2 on-target	Figure 3a	ATAAACAAGGTTTGACATCAATCTAGCTATATCTTTAAGAATGATAAACTCGACCCAGATATTTTTATCGCGT GACATTGGTGAGGAAAAATCCTTTGGCCGTTTCCAAGATCTGACAGTGCA
Transgene regulator siRNA 2 off-target (4 sites)	Figure 3a	ATAAACAAGGTTTGACATCAATCTAGCTATATCTTTAAGAATGATAAACTTTATCGCGATAATATTACATAAATAAAA TTATCGCGATAATATTACATAAATAAAATTATCGCGATAATATTACATAAATAAAA TTATCGCGAGACATTGGTGAGGAAAAATCCTTTGGCCGTTTCCAAGATCTGACAGTGCA
Transgene regulator siRNA 2 (1 site)	Figure 3a	ATAAACAAGGTTTGACATCAATCTAGCTATATCTTTAAGAATGATAAACTTTATCGCGA GACATTGGTGAGGAAAAATCCTTTGGCCGTTTCCAAGATCTGACAGTGCA
Transgene regulator siRNA 3 on-target	Figure 3a	ATAAACAAGGTTTGACATCAATCTAGCTATATCTTTAAGAATGATAAACTAAAAAGTCGTCTTTACGTATCGT GACATTGGTGAGGAAAAATCCTTTGGCCGTTTCCAAGATCTGACAGTGCA
Transgene regulator siRNA 3 off-target (4 sites)	Figure 3a	ATAAACAAGGTTTGACATCAATCTAGCTATATCTTTAAGAATGATAAACTACGTATCGATAATATTACATAAATAAAAACGTATCGATAATATTACATAAATAAAAACGTATCGATAATATTACATAAATAAAA ACGTATCGAGACATTGGTGAGGAAAAATCCTTTGGCCGTTTCCAAGATCTGACAGTGCA
Transgene regulator siRNA 3 (1 site)	Figure 3a	ATAAACAAGGTTTGACATCAATCTAGCTATATCTTTAAGAATGATAAACTACGTATCGA GACATTGGTGAGGAAAAATCCTTTGGCCGTTTCCAAGATCTGACAGTGCA
microRNA-embedded shRNA and target site sequences
miR-33 shRNA and target site sequences
TTR shRNA	Figures 1c - 1g; Figures 2c - 2d Supplementary Figures 1b and 1d	AGGGCTCTGCGTTTGCTCCAGGTAGTCCGCTGCTCCCTTGGGCCTGGGCCCACTGACAGCCCTGGTGCCT CTGGCCGGCTGCACACCTCCTGGCGGGCAGCTGTGTTATAGAGCAAGAACACTGTTTGTTCTGGCAATAC CTGAACAGTGTAGTCGCTCTATAACACGGAGGCCTGCCCTGACTGCCCACGGTGCCGTGGCCAAAGAGGAT CTAAGGGCACCGCTGAGGGCCTACCTAACCATCGTGGGGAATAAGGACAGTGTCACCC
NT-ts (scrambled target site)	Figures 1c - 1g; Figures 2c - 2d	TTGTATTAACGACGTAATACATC
TTR-ts (TTR shRNA/siRNA target site)	Figures 1c - 1g; Figures 2c - 2d	AAAACAGTGTTCTTGCTCTATAA
NT shRNA	Supplementary Figures 1b and 1d	AGGGCTCTGCGTTTGCTCCAGGTAGTCCGCTGCTCCCTTGGGCCTGGGCCCACTGACAGCCCTGGTGCCTCT GGCCGGCTGCACACCTCCTGGCGGGCAGCTGTGGATGTATGACGCTCATAATAATGTTCTGGCAATACCTG TTATTATGTCCATCATACATCCACGGAGGCCTGCCCTGACTGCCCACGGTGCCGTGGCCAAAGAGGATCTAA GGGCACCGCTGAGGGCCTACCTAACCATCGTGGGGAATAAGGACAGTGTCACCC
miR-30E shRNA and target site sequences
TTR shRNA	Supplementary Figures 1a and 1c	TGTTTGAATGAGGCTTCAGTACTTTACAGAATCGTTGCCTGCACATCTTGGAAACACTTGCTGGGATTACTTC GACTTCTTAACCCAACAGAAGGCTCGAGAAGGTATATTGCTGTTGACAGTGAGCGCAACAGTGTTCTTGCTC TATAATAGTGAAGCCACAGATGTATTATAGAGCAAGAACACTGTTTTGCCTACTGCCTCGGACTTCAAGGG GCTAGAATTCGAGCAATTATCTTGTTTACTAAAACTGAATACCTTGCTATCTCTTTGATACATTTTTACAAAG CTGAATTAAAATGGTATAAATTAAATCACTTT
NT shRNA	Supplementary Figures 1a and 1c	TGTTTGAATGAGGCTTCAGTACTTTACAGAATCGTTGCCTGCACATCTTGGAAACACTTGCTGGGATTACTTC GACTTCTTAACCCAACAGAAGGCTCGAGAAGGTATATTGCTGTTGACAGTGAGCGCTATTAATGAGCGTCATACATCTAGTGAAGCCACAGATGTAGATGTATGACGCTCATTAATAATGCCTACTGCCTCGGACTTCAAGGGGCTAGAATTCGAGCAATTATCTTGTTTACTAAAACTGAATACCTTGCTATCTCTTTGATACATTTTTACAAAGCTGAATTAAAATGGTATAAATTAAATCACTTT
siRNA target site sequences incorporated into transgene 3' UTR
TTR siRNA target site	Figure 3b - 3e; Figure 3g; Supplementary Figures 2a, 2b, and 2f	AAAACAGTGTTCTTGCTCTATAA
GLuc siRNA target site	Figure 3f; Supplementary Figure 2e	ATGGGAGTCAAAGTTCTGTTTGT
