# Supplementary material for: RNAi-mediated rheostat for dynamic control of AAV-delivered transgenes
Source: Nat Commun. 2023 Apr 8;14:1970. doi: 10.1038/s41467-023-37774-5 (PMC10082758; doi:10.1038/s41467-023-37774-5)
Supplement: Supplementary file 6 — Source Data [file 41467_2023_37774_MOESM6_ESM.xlsx]

## Sheet: Figure 1c
Figure 1c
Elapsed time post-transfection (h)	shTTRmiR-33/NTts GLuc intensity						shTTRmiR-33 /TTRts GLuc intensity
2:00:00	344	723	1167	928	1347	1444	353	821	1052	1398	1315	1489
4:00:00	180574	149440	167858	158254	155854	178132	178494	164990	179244	177746	168738	195530
7:00:00	1026370	951497	885213	919975	1070700	1202520	1158833	927615	966810	893041	825566	943662
14:00:00	9.76248e+06	8688069	8357095	7696762	10857914	10450770	6.26282e+06	5821716	7267634	6779070	6664124	6591344
22:00:00	22926273	21598783	20690224	19442449	24838110	25351826	11435801	9896083	11101362	9675106	9251337	9087485
46:00:00	186118190	153000000	134000000	67594690	278000000	298000000	28498950	30183810	27465410	22167010	20856710	25402050
N = 6 wells per condition; each well monitored over time
Two-way repeated measures ANOVA
ANOVA table	SS	DF	MS	F (DFn, DFd)	P value
Time x shRNA treatment	6.222e+16	5	1.244e+16	F (5, 50) = 19.50	P<0.0001
Time	1.041e+17	5	2.083e+16	F (1.000, 10.00) = 32.65	P=0.0002
shRNA treatment	1.541e+16	1	1.541e+16	F (1, 10) = 21.92	P=0.0009
Well	7030000000000000	10	703000000000000	F (10, 50) = 1.102	P=0.3792
Residual	3.19e+16	50	638000000000000
Number of families	1
Number of comparisons per family	6
Alpha	0.05
Šídák's multiple comparisons test	Mean Diff.	95.00% CI of diff.	Significance	Adjusted P Value
TTR shRNA/NT-ts vs. TTR shRNA/TTR-ts
2h	-79.17	-873.8 to 715.5	ns	0.9998
4h	-12438	-34542 to 9666	ns	0.4506
7h	56791	-159181 to 272764	ns	0.9581
14h	2737729	699935 to 4775523	*	0.0116
22h	12400082	8602151 to 16198013	****	<0.0001
46h	160356490	9521403 to 311191577	*	0.0391

## Sheet: Figure 1d
Figure 1d
	Replicate 1										Replicate 2														Replicate 3
Conditions	TTR-ts + PBS 1	TTR-ts + PBS 2	TTR-ts + PBS 3	NT-ts + PBS 1	NT-ts + PBS 2	NT-ts + PBS 3	TTR-ts + 10nM TTR REVERSIR 1	TTR-ts + 10nM TTR REVERSIR 2	TTR-ts + 10nM TTR REVERSIR 3		TTR-ts + PBS 1	TTR-ts + PBS 2	NT-ts + PBS 1	NT-ts + PBS 2	TTR-ts + 20nM TTR REVERSIR 1	TTR-ts + 20nM TTR REVERSIR 2	TTR-ts + 20nM NT REVERSIR 1	TTR-ts + 20nM NT REVERSIR 2	TTR-ts + 40nM TTR REVERSIR 1	TTR-ts + 40nM TTR REVERSIR 2	TTR-ts + NT REVERSIR 1	TTR-ts + NT REVERSIR 2			TTR-ts + TTR REVERSIR 1	TTR-ts + TTR REVERSIR 2	TTR-ts + TTR REVERSIR 3	NT-ts + NT REVERSIR 1	NT-ts + NT REVERSIR 2	NT-ts + NT REVERSIR 3
	TTR-ts + 10nM NT REVERSIR 1	TTR-ts + 10nM NT REVERSIR 2	TTR-ts + 10nM NT REVERSIR 3	TTR-ts + 20nM TTR REVERSIR 1	TTR-ts + 20nM TTR REVERSIR 2	TTR-ts + 20nM TTR REVERSIR 3	TTR-ts + 20nM NT REVERSIR 1	TTR-ts + 20nM NT REVERSIR 2	TTR-ts + 20nM NT REVERSIR 3		TTR-ts + PBS 1	TTR-ts + PBS 2	NT-ts + PBS 1	NT-ts + PBS 2	TTR-ts + 20nM TTR REVERSIR 1	TTR-ts + 20nM TTR REVERSIR 2	TTR-ts + 20nM NT REVERSIR 1	TTR-ts + 20nM NT REVERSIR 2	TTR-ts + 40nM TTR REVERSIR 1	TTR-ts + 40nM TTR REVERSIR 2	TTR-ts + NT REVERSIR 1	TTR-ts + NT REVERSIR 2
	TTR-ts + 40nM TTR REVERSIR 1	TTR-ts + 40nM TTR REVERSIR 2	TTR-ts + 40nM TTR REVERSIR 3	TTR-ts + 40nM NT REVERSIR 1	TTR-ts + 40nM NT REVERSIR 2	TTR-ts + 40nM NT REVERSIR 3
Gluc background subtracted	283110	250704	132357	1.90757e+06	517828	429585	413682	360601	483421		174491	209742	2.03049e+06	2.10405e+06	350288	276901	31288.3	44017.3	395937	338800	164397	102972	[10ng total plasmid]		150780	204427	166313	1443929	362830	521496
(1:50 supernatant dilution)	95441.7	132391	61305.7	1.266e+06	635307	534885	155470	76655.7	154875		686945	665768	6.68904e+06	9.05474e+06	1.61414e+06	1.24386e+06	485371	526539	2.08441e+06	2.1128e+06	411997	393699	[20ng total plasmid]
	1.41983e+06	1.11684e+06	299505	179033	49283.7	123289
Average Luc2 background subtracted	35926.8	36450.6	39012.3	33295.7	29313.8	22657.4	36323.2	35158.2	38011.1		4702.64	5360.79	6109.71	4647.66	1357.23	1146.3	327.569	428.281	1105.84	966.03	2914.43	1805.2	[10ng total plasmid]		43561.6	46065.1	42706.8	37511	34765.7	33060.9
	48215.1	36585.7	36058.3	39714.3	36110.9	31602.6	36193.1	49658.4	50891		28624.6	29044.3	23135.3	22464.5	10862.6	7873.31	15318.4	17364.8	8670.22	8057.08	9994.93	8920.31	[20ng total plasmid]
	26619.6	27006.4	29409.9	39459.3	42426.9	36652.6
GLuc/Luc2 ratio	7.88017	6.8779	3.39269	57.2919	17.665	18.96	11.3889	10.2565	12.7179		37.105	39.1252	332.338	452.712	258.09	241.561	95.5166	102.777	358.044	350.714	56.408	57.0422			3.4613	4.43779	3.8943	38.4935	10.4364	15.7738
	1.9795	3.61865	1.70018	31.8776	17.5932	16.9253	4.29556	1.54366	3.04326		23.9984	22.9225	289.127	403.069	148.595	157.985	31.6855	30.3222	240.41	262.229	41.2206	44.1352
	53.3375	41.3547	10.1838	4.53715	1.16161	3.36371
% relative to TTR shRNA/NT-ts control	25.1718	21.9702	10.8373	183.008	56.4275	60.5643	36.3797	32.7625	40.6249		10.0471	10.5941	89.9886	122.583	69.884	65.4084	25.8634	27.8293	96.9489	94.9642	15.2738	15.4455			16.0484	20.5759	18.056	178.476	48.3887	73.1355
	6.32314	11.5591	5.43091	101.827	56.1982	54.0649	13.7214	4.93094	9.72113		6.49815	6.20683	78.2881	109.141	40.2357	42.7781	8.57961	8.21048	65.0968	71.0049	11.1615	11.9507
	170.377	132.1	32.5303	14.4931	3.71056	10.7447
STATISTICAL ANALYSES	Condition	N
	TTR shRNA / NT-ts	10
	TTR shRNA / TTR-ts	10
	TTR shRNA / TTR-ts + 10nM TTR REVERSIR	3
	TTR shRNA / TTR-ts + 10nM NT REVERSIR	3
	TTR shRNA / TTR-ts + 20nM TTR REVERSIR	7
	TTR shRNA / TTR-ts + 20nM NT REVERSIR	7
	TTR shRNA / TTR-ts + 40nM TTR REVERSIR	7
	TTR shRNA / TTR-ts + 40nM NT REVERSIR	7
	Ordinary one-way ANOVA summary
	F	13.65
	P value	<0.0001
	P value summary	****
	Significant diff. among means (P < 0.05)?	Yes
	R squared	0.6751
	ANOVA table	SS	DF	MS	F (DFn, DFd)	P value
	Treatment (between columns)	77159	7	11023	F (7, 46) = 13.65	P<0.0001
	Residual (within columns)	37136	46	807.3
	Total	114295	53
	Number of families	1
	Number of comparisons per family	4
	Alpha	0.05
	Šídák's multiple comparisons test	Mean Diff.	95.00% CI of diff.	Summary	Adjusted P Value
	TTR-ts vs. NT-ts alone	85.4	52.46 to 118.3	****	<0.0001
	10nM TTR REVERSIR vs. 10nM NT REVERSIR	28.82	-31.32 to 88.95	ns	0.6307
	20nM TTR REVERSIR vs. 20nM NT REVERSIR	47.36	7.995 to 86.73	*	0.0125
	40nM TTR REVERSIR vs. 40nM NT REVERSIR	82.89	43.52 to 122.3	****	<0.0001

## Sheet: Figure 1e and 1g
Figure 1e
Condition		PBS - 1	PBS - 2	PBS - 3	PBS - 4	PBS - 5	9-mer TTR REVERSIR 0.3 mg/kg - 1	9-mer TTR REVERSIR 0.3 mg/kg - 2	9-mer TTR REVERSIR 0.3 mg/kg - 3	9-mer TTR REVERSIR 0.1mg/kg - 1	9-mer TTR REVERSIR 0.1mg/kg - 2
		9-mer TTR REVERSIR 0.1mg/kg - 3	9-mer TTR REVERSIR 0.3mg/kg - 1	9-mer TTR REVERSIR 0.3mg/kg - 2	9-mer TTR REVERSIR 0.3mg/kg - 3	9-mer TTR REVERSIR 2 0.1mg/kg - 1	9-mer TTR REVERSIR 2 0.1mg/kg - 2	9-mer TTR REVERSIR 2 0.1mg/kg - 3	9-mer TTR REVERSIR 2 0.3mg/kg - 1	9-mer TTR REVERSIR 2 0.3mg/kg - 2	9-mer TTR REVERSIR 2 0.3mg/kg - 3
		9-mer NT REVERSIR 0.1mg/kg - 1	9-mer NT REVERSIR 0.1mg/kg - 2	9-mer NT REVERSIR 0.1mg/kg - 3	9-mer NT REVERSIR 0.3mg/kg - 1	9-mer NT REVERSIR 0.3mg/kg - 2	9-mer NT REVERSIR 0.3mg/kg - 3	22-mer TTR REVERSIR 0.2mg/kg - 1	22-mer TTR REVERSIR 0.2mg/kg - 2	22-mer TTR REVERSIR 0.2mg/kg - 3	22-mer NT REVERSIR 0.2mpk - 1
		22-mer NT REVERSIR 0.2mpk - 2	22-mer NT REVERSIR 0.2mpk - 3
AAV legend		AAV8-GLuc with TTR shRNA / NT-ts
		AAV8-GLuc with TTR shRNA / TTR-ts
Data related to Figure 1e
GLuc intensity	D0 raw intensity	13576571	16203904	17485216	9193681	14175913	16590077	17266553	18598704	4835570	4644841
		4596032	5532494	4862098	3596581	5047572	5876316	6004221	4645481	4864599	4971491
		4537299	4287553	5988060	3955911	6319902	5041603	3210014	5379056	5055650	5771525
		4892057	4898957
	D0 (% relative to TTR shRNA / NT-ts + PBS)	96.1033	114.701	123.771	65.0785	100.346	117.435	122.223	131.653	34.2291	32.879
		32.5335	39.1624	34.4169	25.4588	35.7298	41.5962	42.5016	32.8836	34.4346	35.1913
		32.1178	30.3499	42.3872	28.0024	44.7362	35.6876	22.7225	38.0763	35.787	40.8544
		34.629	34.6778
	D6 raw intensity	16659484	18531647	17783791	9781005	16016933	20815042	16196289	19855619	15628631	16404653
		13084632	17256170	14037615	9752717	17443856	17467371	11560271	13110442	16619850	11919652
		4202925	4426562	4433197	3570400	4708448	4151252	4678455	13401000	13499453	4597905
		3870185	4353485
	D6 (% relative to TTR shRNA / NT-ts + PBS)	105.744	117.627	112.88	62.0836	101.665	132.121	102.804	126.031	99.2006	104.126
		83.0529	109.531	89.1018	61.904	110.723	110.872	73.3772	83.2167	105.492	75.6584
		26.6775	28.097	28.1391	22.6626	29.8862	26.3495	29.6959	85.061	85.6859	29.1846
		24.5655	27.6332
	D19 raw intensity	14653605	16756589	14922033	13146939	10543625	13381975	14453189	15344734	14137745	15423251
		9439529	17227495	12936729	10417617	4737880	5750738	5407026	9437564	11593970	8961294
		2859335	2719498	3038455	2672429	2914689	11648626	2545387	2783857	4916726	16568408
		3367903	3249865
	D19 (% relative to TTR shRNA / NT-ts + PBS)	104.635	119.651	106.551	93.8761	75.2871	95.5544	103.203	109.57	100.951	110.13
		67.4033	123.013	92.3751	74.3873	33.831	41.0633	38.609	67.3892	82.7871	63.9884
		20.4172	19.4187	21.6962	19.0826	20.8124	83.1774	18.1754	19.8782	35.108	118.307
		24.0486	23.2058
	D26 raw intensity	16716445	16188152	17360327	11335845	16602956	14697832	18578150	17707312	16289417	17350288
		11334265	15230867	13727060	12603982	4347600	5398682	4268569	7130924	8127279	6551741
		3226038	3665557	4179848	2849211	3629612	3114216	6040367	17772425	14953923	3770308
		3443216	3718725
	D26 (% relative to TTR shRNA / NT-ts + PBS)	106.878	103.5	110.994	72.4764	106.152	93.9714	118.78	113.213	104.147	110.93
		72.4663	97.3794	87.7647	80.5843	27.7966	34.5168	27.2913	45.592	51.9622	41.8889
		20.6259	23.4359	26.7241	18.2166	23.2061	19.9109	38.6194	113.629	95.6088	24.1057
		22.0144	23.7759
	D47 raw intensity	8355006	12823558	11031140	6206008	10231714	9920584	9445165	11806134	14157440	14508682
		8494291	10806568	7864498	12757306	12307808	6509315	1787556	1741594	1541090	2054405
		1894505	1972292	1621572	1741991	2057647	1384497	1980945	1517625	3945680	10476984
		7152097	1999512
	D47 (% relative to TTR shRNA / NT-ts + PBS)	85.8731	131.801	113.378	63.7856	105.162	101.964	97.0777	121.344	145.511	149.121
		87.3046	111.07	80.8316	131.12	126.5	66.903	18.3726	17.9002	15.8394	21.1152
		19.4718	20.2713	16.6666	17.9042	21.1486	14.2299	20.3602	15.5982	40.5538	107.683
		73.5095	20.5511
Figure 1g
	Mice sacrificed on D47	PBS - 1, PBS - 2
		9-mer TTR REVERSIR 0.3 mg/kg - all animals
		9-mer TTR REVERSIR 0.1 mg/kg - all animals
		9-mer TTR REVERSIR 0.3mg/kg - all animals
		9-mer NT REVERSIR 0.1mg/kg - all animals
		22-mer TTR REVERSIR 0.2mg/kg - all animals
		22-mer NT REVERSIR 0.2mg/kg - all animals
	**Remaining mice used for later timepoints shown in Figure 1g
Condition		PBS - 3	PBS - 4	PBS - 5	9-mer TTR REVERSIR 2 0.1mg/kg - 1	9-mer TTR REVERSIR 2 0.1mg/kg - 2	9-mer TTR REVERSIR 2 0.1mg/kg - 3	9-mer TTR REVERSIR 2 0.3mg/kg - 1	9-mer TTR REVERSIR 2 0.3mg/kg - 2	9-mer TTR REVERSIR 2 0.3mg/kg - 3	9-mer NT REVERSIR 0.3mg/kg - 1
		9-mer NT REVERSIR 0.3mg/kg - 2	9-mer NT REVERSIR 0.3mg/kg - 3
GLuc intensity	D56 raw intensity	9002612	13978446	11916049	9169581	12109930	10446948	8392467	15343995	13172886	2297735
		2751662	2800728
	D56 (% relative to TTR shRNA / NT-ts + PBS)	77.3928	120.169	102.439	78.8281	104.105	89.8093	72.1475	131.908	113.243	19.7529
		23.6552	24.077
	Day 78 raw intensity	15628870	8826091	11225766	3767846	4263095	4577012	3780638	4759335	3775829	2075530
		2433882	1896747	1501
	D78 (% relative to TTR shRNA / NT-ts + PBS)	131.406	74.2089	94.3851	31.6797	35.8437	38.4831	31.7872	40.016	31.7468	17.4508
		20.4638	15.9477
STATISTICAL ANALYSES
Figure 1e	Two-way repeated measures ANOVA
	ANOVA table	SS	DF	MS	F (DFn, DFd)	P value
	Timepoint x Condition	12170	16	760.6	F (16, 48) = 3.746	P=0.0002
	Timepoint	3354	4	838.6	F (4, 48) = 4.130	P=0.0059
	Condition	81614	4	20403	F (4, 12) = 19.10	P<0.0001
	Subject	12821	12	1068	F (12, 48) = 5.261	P<0.0001
	Residual	9747	48	203.1
	Number of columns (Condition)	5
	Number of rows (Timepoints)	5
	Number of subjects (Subject)	17
	Number of missing values	0
	Tukey's multiple comparisons test	Predicted (LS) mean diff.	95.00% CI of diff.	Summary	Adjusted P Value
	Day 0
	NT-ts + Veh. vs. TTR-ts + 9-mer TTR RVR	66.79	26.95 to 106.6	***	0.0001
	NT-ts + Veh. vs. TTR-ts + 9-mer NT RVR	65.05	25.21 to 104.9	***	0.0002
	NT-ts + Veh. vs. TTR-ts + 22-mer TTR RVR	67.8	27.97 to 107.6	***	0.0001
	NT-ts + Veh. vs. TTR-ts + 22-mer NT RVR	63.28	23.45 to 103.1	***	0.0003
	TTR-ts + 9-mer TTR RVR vs. TTR-ts + 9-mer NT RVR	-1.738	-46.27 to 42.80	ns	>0.9999
	TTR-ts + 9-mer TTR RVR vs. TTR-ts + 22-mer TTR RVR	1.019	-43.52 to 45.55	ns	>0.9999
	TTR-ts + 9-mer TTR RVR vs. TTR-ts + 22-mer NT RVR	-3.507	-48.04 to 41.03	ns	0.9995
	TTR-ts + 9-mer NT RVR vs. TTR-ts + 22-mer TTR RVR	2.756	-41.78 to 47.29	ns	0.9998
	TTR-ts + 9-mer NT RVR vs. TTR-ts + 22-mer NT RVR	-1.769	-46.30 to 42.77	ns	>0.9999
	TTR-ts + 22-mer TTR RVR vs. TTR-ts + 22-mer NT RVR	-4.525	-49.06 to 40.01	ns	0.9985
	Day 6
	NT-ts + Veh. vs. TTR-ts + 9-mer TTR RVR	4.54	-35.29 to 44.37	ns	0.9977
	NT-ts + Veh. vs. TTR-ts + 9-mer NT RVR	72.36	32.53 to 112.2	****	<0.0001
	NT-ts + Veh. vs. TTR-ts + 22-mer TTR RVR	33.19	-6.648 to 73.02	ns	0.1458
	NT-ts + Veh. vs. TTR-ts + 22-mer NT RVR	72.87	33.04 to 112.7	****	<0.0001
	TTR-ts + 9-mer TTR RVR vs. TTR-ts + 9-mer NT RVR	67.82	23.29 to 112.4	***	0.0006
	TTR-ts + 9-mer TTR RVR vs. TTR-ts + 22-mer TTR RVR	28.65	-15.89 to 73.18	ns	0.3781
	TTR-ts + 9-mer TTR RVR vs. TTR-ts + 22-mer NT RVR	68.33	23.80 to 112.9	***	0.0006
	TTR-ts + 9-mer NT RVR vs. TTR-ts + 22-mer TTR RVR	-39.18	-83.71 to 5.360	ns	0.1104
	TTR-ts + 9-mer NT RVR vs. TTR-ts + 22-mer NT RVR	0.5101	-44.03 to 45.05	ns	>0.9999
	TTR-ts + 22-mer TTR RVR vs. TTR-ts + 22-mer NT RVR	39.69	-4.849 to 84.22	ns	0.1028
	Day 19
	NT-ts + Veh. vs. TTR-ts + 9-mer TTR RVR	7.172	-32.66 to 47.01	ns	0.9864
	NT-ts + Veh. vs. TTR-ts + 9-mer NT RVR	79.49	39.66 to 119.3	****	<0.0001
	NT-ts + Veh. vs. TTR-ts + 22-mer TTR RVR	21.14	-18.70 to 60.97	ns	0.5715
	NT-ts + Veh. vs. TTR-ts + 22-mer NT RVR	78.19	38.36 to 118.0	****	<0.0001
	TTR-ts + 9-mer TTR RVR vs. TTR-ts + 9-mer NT RVR	72.32	27.78 to 116.9	***	0.0002
	TTR-ts + 9-mer TTR RVR vs. TTR-ts + 22-mer TTR RVR	13.96	-30.57 to 58.50	ns	0.9025
	TTR-ts + 9-mer TTR RVR vs. TTR-ts + 22-mer NT RVR	71.02	26.48 to 115.6	***	0.0003
	TTR-ts + 9-mer NT RVR vs. TTR-ts + 22-mer TTR RVR	-58.35	-102.9 to -13.82	**	0.0043
	TTR-ts + 9-mer NT RVR vs. TTR-ts + 22-mer NT RVR	-1.299	-45.84 to 43.24	ns	>0.9999
	TTR-ts + 22-mer TTR RVR vs. TTR-ts + 22-mer NT RVR	57.05	12.52 to 101.6	**	0.0056
	Day 26
	NT-ts + Veh. vs. TTR-ts + 9-mer TTR RVR	4.152	-35.68 to 43.99	ns	0.9983
	NT-ts + Veh. vs. TTR-ts + 9-mer NT RVR	76.4	36.57 to 116.2	****	<0.0001
	NT-ts + Veh. vs. TTR-ts + 22-mer TTR RVR	17.38	-22.45 to 57.22	ns	0.7357
	NT-ts + Veh. vs. TTR-ts + 22-mer NT RVR	76.7	36.87 to 116.5	****	<0.0001
	TTR-ts + 9-mer TTR RVR vs. TTR-ts + 9-mer NT RVR	72.25	27.72 to 116.8	***	0.0002
	TTR-ts + 9-mer TTR RVR vs. TTR-ts + 22-mer TTR RVR	13.23	-31.31 to 57.76	ns	0.9185
	TTR-ts + 9-mer TTR RVR vs. TTR-ts + 22-mer NT RVR	72.55	28.01 to 117.1	***	0.0002
	TTR-ts + 9-mer NT RVR vs. TTR-ts + 22-mer TTR RVR	-59.02	-103.6 to -14.49	**	0.0038
	TTR-ts + 9-mer NT RVR vs. TTR-ts + 22-mer NT RVR	0.2967	-44.24 to 44.83	ns	>0.9999
	TTR-ts + 22-mer TTR RVR vs. TTR-ts + 22-mer NT RVR	59.32	14.78 to 103.9	**	0.0036
	Day 47
	NT-ts + Veh. vs. TTR-ts + 9-mer TTR RVR	6.931	-32.90 to 46.77	ns	0.9881
	NT-ts + Veh. vs. TTR-ts + 9-mer NT RVR	81.43	41.59 to 121.3	****	<0.0001
	NT-ts + Veh. vs. TTR-ts + 22-mer TTR RVR	26.08	-13.75 to 65.92	ns	0.3599
	NT-ts + Veh. vs. TTR-ts + 22-mer NT RVR	78.16	38.32 to 118.0	****	<0.0001
	TTR-ts + 9-mer TTR RVR vs. TTR-ts + 9-mer NT RVR	74.5	29.96 to 119.0	***	0.0001
	TTR-ts + 9-mer TTR RVR vs. TTR-ts + 22-mer TTR RVR	19.15	-25.38 to 63.69	ns	0.7459
	TTR-ts + 9-mer TTR RVR vs. TTR-ts + 22-mer NT RVR	71.23	26.69 to 115.8	***	0.0003
	TTR-ts + 9-mer NT RVR vs. TTR-ts + 22-mer TTR RVR	-55.34	-99.88 to -10.81	**	0.0077
	TTR-ts + 9-mer NT RVR vs. TTR-ts + 22-mer NT RVR	-3.27	-47.81 to 41.27	ns	0.9996
	TTR-ts + 22-mer TTR RVR vs. TTR-ts + 22-mer NT RVR	52.07	7.536 to 96.61	*	0.0141
Figure 1g	Mixed-effects model (REML)	Matching: Stacked	**Mixed effects model used instead of 2-way RM ANOVA due to missing values in NT-ts + vehicle group (since only 3 instead of 5 animals available for last two points- PBS 1-3 were sacrificed at D47)
	Assume sphericity?	Yes
	Alpha	0.05
	Fixed effects (type III)	P value	P value summary	F (DFn, DFd)
	Timepoint	<0.0001	****	F (6, 56) = 21.04
	Condition	<0.0001	****	F (3, 10) = 38.13
	Timepoint x Condition	<0.0001	****	F (18, 56) = 7.308
	Random effects	SD	Variance
	Subject	9.303	86.54
	Residual	12.37	152.9
	Was the matching effective?
	Chi-square, df	13.32, 1
	P value	0.0003
	P value summary	***
	Is there significant matching (P < 0.05)?	Yes
	Data summary
	Number of columns (Condition)	4
	Number of rows (Timepoint)	7
	Number of subjects (Subject)	14
	Number of missing values	4
	Tukey's multiple comparisons test	Predicted (LS) mean diff.	95.00% CI of diff.	Summary	Adjusted P Value
	Day 0
	NT-ts + Veh. vs. TTR-ts + TTR RVR 2 - 0.1mpk	60.06	30.27 to 89.85	****	<0.0001
	NT-ts + Veh. vs. TTR-ts + TTR RVR 2 - 0.3mpk	65.83	36.04 to 95.62	****	<0.0001
	NT-ts + Veh. vs. TTR-ts + NT RVR - 0.3mpk	63.86	34.07 to 93.65	****	<0.0001
	TTR-ts + TTR RVR 2 - 0.1mpk vs. TTR-ts + TTR RVR 2 - 0.3mpk	5.773	-27.53 to 39.08	ns	0.9681
	TTR-ts + TTR RVR 2 - 0.1mpk vs. TTR-ts + NT RVR - 0.3mpk	3.8	-29.50 to 37.10	ns	0.9905
	TTR-ts + TTR RVR 2 - 0.3mpk vs. TTR-ts + NT RVR - 0.3mpk	-1.972	-35.28 to 31.33	ns	0.9986
	Day 6
	NT-ts + Veh. vs. TTR-ts + TTR RVR 2 - 0.1mpk	1.676	-28.11 to 31.46	ns	0.9988
	NT-ts + Veh. vs. TTR-ts + TTR RVR 2 - 0.3mpk	11.88	-17.91 to 41.67	ns	0.7202
	NT-ts + Veh. vs. TTR-ts + NT RVR - 0.3mpk	73.7	43.91 to 103.5	****	<0.0001
	TTR-ts + TTR RVR 2 - 0.1mpk vs. TTR-ts + TTR RVR 2 - 0.3mpk	10.2	-23.10 to 43.51	ns	0.8508
	TTR-ts + TTR RVR 2 - 0.1mpk vs. TTR-ts + NT RVR - 0.3mpk	72.02	38.72 to 105.3	****	<0.0001
	TTR-ts + TTR RVR 2 - 0.3mpk vs. TTR-ts + NT RVR - 0.3mpk	61.82	28.52 to 95.13	****	<0.0001
	Day 19
	NT-ts + Veh. vs. TTR-ts + TTR RVR 2 - 0.1mpk	62.17	32.38 to 91.95	****	<0.0001
	NT-ts + Veh. vs. TTR-ts + TTR RVR 2 - 0.3mpk	28.61	-1.176 to 58.40	ns	0.0642
	NT-ts + Veh. vs. TTR-ts + NT RVR - 0.3mpk	80.08	50.29 to 109.9	****	<0.0001
	TTR-ts + TTR RVR 2 - 0.1mpk vs. TTR-ts + TTR RVR 2 - 0.3mpk	-33.55	-66.86 to -0.2500	*	0.0476
	TTR-ts + TTR RVR 2 - 0.1mpk vs. TTR-ts + NT RVR - 0.3mpk	17.91	-15.39 to 51.21	ns	0.4931
	TTR-ts + TTR RVR 2 - 0.3mpk vs. TTR-ts + NT RVR - 0.3mpk	51.46	18.16 to 84.77	***	0.0007
	Day 26
	NT-ts + Veh. vs. TTR-ts + TTR RVR 2 - 0.1mpk	70.13	40.34 to 99.92	****	<0.0001
	NT-ts + Veh. vs. TTR-ts + TTR RVR 2 - 0.3mpk	53.52	23.73 to 83.31	****	<0.0001
	NT-ts + Veh. vs. TTR-ts + NT RVR - 0.3mpk	79.56	49.77 to 109.3	****	<0.0001
	TTR-ts + TTR RVR 2 - 0.1mpk vs. TTR-ts + TTR RVR 2 - 0.3mpk	-16.61	-49.92 to 16.69	ns	0.557
	TTR-ts + TTR RVR 2 - 0.1mpk vs. TTR-ts + NT RVR - 0.3mpk	9.424	-23.88 to 42.73	ns	0.8781
	TTR-ts + TTR RVR 2 - 0.3mpk vs. TTR-ts + NT RVR - 0.3mpk	26.04	-7.267 to 59.34	ns	0.1769
	Day 47
	NT-ts + Veh. vs. TTR-ts + TTR RVR 2 - 0.1mpk	82.63	52.84 to 112.4	****	<0.0001
	NT-ts + Veh. vs. TTR-ts + TTR RVR 2 - 0.3mpk	79.71	49.93 to 109.5	****	<0.0001
	NT-ts + Veh. vs. TTR-ts + NT RVR - 0.3mpk	83.27	53.48 to 113.1	****	<0.0001
	TTR-ts + TTR RVR 2 - 0.1mpk vs. TTR-ts + TTR RVR 2 - 0.3mpk	-2.915	-36.22 to 30.39	ns	0.9956
	TTR-ts + TTR RVR 2 - 0.1mpk vs. TTR-ts + NT RVR - 0.3mpk	0.6413	-32.66 to 33.95	ns	>0.9999
	TTR-ts + TTR RVR 2 - 0.3mpk vs. TTR-ts + NT RVR - 0.3mpk	3.557	-29.75 to 36.86	ns	0.9921
	Day 56
	NT-ts + Veh. vs. TTR-ts + TTR RVR 2 - 0.1mpk	13.35	-19.06 to 45.75	ns	0.6994
	NT-ts + Veh. vs. TTR-ts + TTR RVR 2 - 0.3mpk	-1.505	-33.91 to 30.90	ns	0.9993
	NT-ts + Veh. vs. TTR-ts + NT RVR - 0.3mpk	81.77	49.36 to 114.2	****	<0.0001
	TTR-ts + TTR RVR 2 - 0.1mpk vs. TTR-ts + TTR RVR 2 - 0.3mpk	-14.85	-48.16 to 18.45	ns	0.6444
	TTR-ts + TTR RVR 2 - 0.1mpk vs. TTR-ts + NT RVR - 0.3mpk	68.42	35.12 to 101.7	****	<0.0001
	TTR-ts + TTR RVR 2 - 0.3mpk vs. TTR-ts + NT RVR - 0.3mpk	83.27	49.97 to 116.6	****	<0.0001
	Day 78
	NT-ts + Veh. vs. TTR-ts + TTR RVR 2 - 0.1mpk	68.93	36.52 to 101.3	****	<0.0001
	NT-ts + Veh. vs. TTR-ts + TTR RVR 2 - 0.3mpk	69.74	37.34 to 102.1	****	<0.0001
	NT-ts + Veh. vs. TTR-ts + NT RVR - 0.3mpk	86.31	53.90 to 118.7	****	<0.0001
	TTR-ts + TTR RVR 2 - 0.1mpk vs. TTR-ts + TTR RVR 2 - 0.3mpk	0.8188	-32.48 to 34.12	ns	>0.9999
	TTR-ts + TTR RVR 2 - 0.1mpk vs. TTR-ts + NT RVR - 0.3mpk	17.38	-15.92 to 50.69	ns	0.519
	TTR-ts + TTR RVR 2 - 0.3mpk vs. TTR-ts + NT RVR - 0.3mpk	16.56	-16.74 to 49.87	ns	0.5594

## Sheet: Figure 1f
Figure 1f
qPCR data and analysis - Liver tissue at D47 from sacrificed animals (GLuc - FAM; GAPDH - HEX)
Include	Name	Animal ID#	Cp	Average Cp	Delta Cp	Average of TTR shRNA / NT-ts controls	Delta-delta Cp	2^-(ddCp)	% remaining	Average by condition
GLuc	TTR shRNA / NT-ts + PBS 1	1	21.68	21.715	1.795	1.6	0.195	0.873573	87.3573	100.396
GLuc	TTR shRNA / NT-ts + PBS 1	1	21.75
GLuc	TTR shRNA / NT-ts + PBS 2	2	21.23	21.25	1.435		-0.165	1.12117	112.117
GLuc	TTR shRNA / NT-ts + PBS 2	2	21.27
GLuc	TTR shRNA / NT-ts AAV injected only	33	21.22	21.235	1.565		-0.035	1.02456	102.456
GLuc	TTR shRNA / NT-ts AAV injected only	33	21.25
GLuc	TTR shRNA / NT-ts AAV injected only	34	21.36	21.37	1.605		0.005	0.99654	99.654
GLuc	TTR shRNA / NT-ts AAV injected only	34	21.38
GLuc	TTR shRNA / TTR-ts + 9-mer TTR RVR - 0.3mpk	11	21.71	21.72	1.84		0.24	0.846745	84.6745	75.274
GLuc	TTR shRNA / TTR-ts + 9-mer TTR RVR - 0.3mpk	11	21.73
GLuc	TTR shRNA / TTR-ts + 9-mer TTR RVR - 0.3mpk	12	21.81	21.83	1.945		0.345	0.787308	78.7308
GLuc	TTR shRNA / TTR-ts + 9-mer TTR RVR - 0.3mpk	12	21.85
GLuc	TTR shRNA / TTR-ts + 9-mer TTR RVR - 0.3mpk	13	22.28	22.305	2.28		0.68	0.624165	62.4165
GLuc	TTR shRNA / TTR-ts + 9-mer TTR RVR - 0.3mpk	13	22.33
GLuc	TTR shRNA / TTR-ts + 9-mer NT RVR - 0.1mpk	23	24.62	24.63	4.605		3.005	0.124568	12.4568	13.3808
GLuc	TTR shRNA / TTR-ts + 9-mer NT RVR - 0.1mpk	23	24.64
GLuc	TTR shRNA / TTR-ts + 9-mer NT RVR - 0.1mpk	24	24.73	24.78	4.535		2.935	0.130761	13.0761
GLuc	TTR shRNA / TTR-ts + 9-mer NT RVR - 0.1mpk	24	24.83
GLuc	TTR shRNA / TTR-ts + 9-mer NT RVR - 0.1mpk	25	24.14	24.175	4.375		2.775	0.146097	14.6097
GLuc	TTR shRNA / TTR-ts + 9-mer NT RVR - 0.1mpk	25	24.21
GLuc	TTR shRNA / TTR-ts + 22-mer TTR RVR - 0.2mpk	29	21.89	21.905	2.355		0.755	0.592546	59.2546	88.202
GLuc	TTR shRNA / TTR-ts + 22-mer TTR RVR - 0.2mpk	29	21.92
GLuc	TTR shRNA / TTR-ts + 22-mer TTR RVR - 0.2mpk	30	21.62	21.64	1.365		-0.235	1.17691	117.691
GLuc	TTR shRNA / TTR-ts + 22-mer TTR RVR - 0.2mpk	30	21.66
GLuc	TTR shRNA / TTR-ts + 22-mer TTR RVR - 0.2mpk	31	21.94	21.965	1.79		0.19	0.876606	87.6606
GLuc	TTR shRNA / TTR-ts + 22-mer TTR RVR - 0.2mpk	31	21.99
GLuc	TTR shRNA / TTR-ts + 22-mer NT RVR - 0.2mpk	32	24.49	24.5	4.525		2.925	0.13167	13.167	13.8775
GLuc	TTR shRNA / TTR-ts + 22-mer NT RVR - 0.2mpk	32	24.51
GLuc	TTR shRNA / TTR-ts + 22-mer NT RVR - 0.2mpk	33	24.38	24.415	4.535		2.935	0.130761	13.0761
GLuc	TTR shRNA / TTR-ts + 22-mer NT RVR - 0.2mpk	33	24.45
GLuc	TTR shRNA / TTR-ts + 22-mer NT RVR - 0.2mpk	34	24.36	24.445	4.3		2.7	0.153893	15.3893
GLuc	TTR shRNA / TTR-ts + 22-mer NT RVR - 0.2mpk	34	24.53
GLuc	No RT controls		34.83
GLuc	No RT controls		34.09
GAPDH	TTR shRNA / NT-ts + PBS 1	1	19.88	19.92
GAPDH	TTR shRNA / NT-ts + PBS 1	1	19.96
GAPDH	TTR shRNA / NT-ts + PBS 2	2	19.8	19.815
GAPDH	TTR shRNA / NT-ts + PBS 2	2	19.83
GAPDH	TTR shRNA / NT-ts AAV injected only	33	19.66	19.67
GAPDH	TTR shRNA / NT-ts AAV injected only	33	19.68
GAPDH	TTR shRNA / NT-ts AAV injected only	34	19.74	19.765
GAPDH	TTR shRNA / NT-ts AAV injected only	34	19.79
GAPDH	TTR shRNA / TTR-ts + 9-mer TTR RVR - 0.1mpk	11	19.85	19.88
GAPDH	TTR shRNA / TTR-ts + 9-mer TTR RVR - 0.1mpk	11	19.91
GAPDH	TTR shRNA / TTR-ts + 9-mer TTR RVR - 0.1mpk	12	19.85	19.885
GAPDH	TTR shRNA / TTR-ts + 9-mer TTR RVR - 0.1mpk	12	19.92
GAPDH	TTR shRNA / TTR-ts + 9-mer TTR RVR - 0.1mpk	13	20	20.025
GAPDH	TTR shRNA / TTR-ts + 9-mer TTR RVR - 0.1mpk	13	20.05
GAPDH	TTR shRNA / TTR-ts + 9-mer NT RVR - 0.1mpk	23	19.97	20.025
GAPDH	TTR shRNA / TTR-ts + 9-mer NT RVR - 0.1mpk	23	20.08
GAPDH	TTR shRNA / TTR-ts + 9-mer NT RVR - 0.1mpk	24	20.24	20.245
GAPDH	TTR shRNA / TTR-ts + 9-mer NT RVR - 0.1mpk	24	20.25
GAPDH	TTR shRNA / TTR-ts + 9-mer NT RVR - 0.1mpk	25	19.75	19.8
GAPDH	TTR shRNA / TTR-ts + 9-mer NT RVR - 0.1mpk	25	19.85
GAPDH	TTR shRNA / TTR-ts + 22-mer TTR RVR - 0.2mpk	29	19.53	19.55
GAPDH	TTR shRNA / TTR-ts + 22-mer TTR RVR - 0.2mpk	29	19.57
GAPDH	TTR shRNA / TTR-ts + 22-mer TTR RVR - 0.2mpk	30	20.19	20.275
GAPDH	TTR shRNA / TTR-ts + 22-mer TTR RVR - 0.2mpk	30	20.36
GAPDH	TTR shRNA / TTR-ts + 22-mer TTR RVR - 0.2mpk	31	20.07	20.175
GAPDH	TTR shRNA / TTR-ts + 22-mer TTR RVR - 0.2mpk	31	20.28
GAPDH	TTR shRNA / TTR-ts + 22-mer NT RVR - 0.2mpk	32	19.95	19.975
GAPDH	TTR shRNA / TTR-ts + 22-mer NT RVR - 0.2mpk	32	20
GAPDH	TTR shRNA / TTR-ts + 22-mer NT RVR - 0.2mpk	33	19.84	19.88
GAPDH	TTR shRNA / TTR-ts + 22-mer NT RVR - 0.2mpk	33	19.92
GAPDH	TTR shRNA / TTR-ts + 22-mer NT RVR - 0.2mpk	34	20.11	20.145
GAPDH	TTR shRNA / TTR-ts + 22-mer NT RVR - 0.2mpk	34	20.18
STATISTICAL ANALYSES
	Condition	N
	TTR shRNA / NT-ts + Vehicle	4
	TTR shRNA / TTR-ts + 9-mer TTR REVERSIR	3
	TTR shRNA / TTR-ts + 9-mer NT REVERSIR	3
	TTR shRNA / TTR-ts + 22-mer TTR REVERSIR	3
	TTR shRNA / TTR-ts + 22-mer NT REVERSIR	3
	Ordinary one-way ANOVA summary
	F	27.01
	P value	<0.0001
	P value summary	****
	Significant diff. among means (P < 0.05)?	Yes
	R squared	0.9076
	ANOVA table	SS	DF	MS	F (DFn, DFd)	P value
	Treatment (between columns)	22503	4	5626	F (4, 11) = 27.01	P<0.0001
	Residual (within columns)	2292	11	208.3
	Total	24795	15
	Number of families	1
	Number of comparisons per family	10
	Alpha	0.05
	Tukey's multiple comparisons test	Mean Diff.	95.00% CI of diff.	Summary	Adjusted P Value
	NT-ts + Vehicle vs. TTR-ts + 9-mer TTR RVR	25.12	-10.53 to 60.77	ns	0.2221
	NT-ts + Vehicle vs. TTR-ts + 9-mer NT RVR	87.02	51.36 to 122.7	****	<0.0001
	NT-ts + Vehicle vs. TTR-ts + 22-mer TTR RVR	12.19	-23.46 to 47.84	ns	0.8001
	NT-ts + Vehicle vs. TTR-ts + 22-mer NT RVR	86.52	50.87 to 122.2	****	<0.0001
	TTR-ts + 9-mer TTR RVR vs. TTR-ts + 9-mer NT RVR	61.89	23.78 to 100.0	**	0.002
	TTR-ts + 9-mer TTR RVR vs. TTR-ts + 22-mer TTR RVR	-12.93	-51.04 to 25.18	ns	0.8047
	TTR-ts + 9-mer TTR RVR vs. TTR-ts + 22-mer NT RVR	61.4	23.28 to 99.51	**	0.0021
	TTR-ts + 9-mer NT RVR vs. TTR-ts + 22-mer TTR RVR	-74.82	-112.9 to -36.71	***	0.0004
	TTR-ts + 9-mer NT RVR vs. TTR-ts + 22-mer NT RVR	-0.4966	-38.61 to 37.62	ns	>0.9999
	TTR-ts + 22-mer TTR RVR vs. TTR-ts + 22-mer NT RVR	74.32	36.21 to 112.4	***	0.0004

## Sheet: Supplementary Fig. 1a and 1b
Supplementary Figure 1a and 1b
Legend		miR-30E shRNA
		miR-33 shRNA
N		Two experiments with 2 wells per condition for all doses. The only exception is 0.01533nM RVR, which was only performed in one experiment (2 wells).
Conditions		11.11nM TTR RVR	11.11nM TTR RVR	3.70nM TTR RVR	3.70nM TTR RVR	1.23nM TTR RVR	1.23nM TTR RVR	0.41nM TTR RVR	0.41nM TTR RVR	0.14nM TTR RVR	0.14nM TTR RVR	0.046nM TTR RVR	0.046nM TTR RVR	TTR shRNA alone		NT shRNA alone				miR-30E shRNA					11.11nM TTR RVR	11.11nM TTR RVR	3.70nM TTR RVR	3.70nM TTR RVR	1.23nM TTR RVR	1.23nM TTR RVR	0.41nM TTR RVR	0.41nM TTR RVR	0.14nM TTR RVR	0.14nM TTR RVR	0.046nM TTR RVR	0.046nM TTR RVR	0.01533nM TTR RVR	0.01533nM TTR RVR	TTR shRNA alone		miR-30E shRNA
		11.11nM NT RVR	11.11nM NT RVR	3.70nM NT RVR	3.70nM NT RVR	1.23nM NT RVR	1.23nM NT RVR	0.41nM NT RVR	0.41nM NT RVR	0.14nM NT RVR	0.14nM NT RVR	0.046nM NT RVR	0.046nM NT RVR	TTR shRNA alone		NT shRNA alone									NT shRNA alone
		11.11nM TTR RVR	11.11nM TTR RVR	3.70nM TTR RVR	3.70nM TTR RVR	1.23nM TTR RVR	1.23nM TTR RVR	0.41nM TTR RVR	0.41nM TTR RVR	0.14nM TTR RVR	0.14nM TTR RVR	0.046nM TTR RVR	0.046nM TTR RVR	TTR shRNA alone		NT shRNA alone				miR-33 shRNA					11.11nM NT RVR	11.11nM NT RVR	3.70nM NT RVR	3.70nM NT RVR	1.23nM NT RVR	1.23nM NT RVR	0.41nM NT RVR	0.41nM NT RVR	0.14nM NT RVR	0.14nM NT RVR	0.046nM NT RVR	0.046nM NT RVR	0.0153nM NT RVR	0.0153nM NT RVR	TTR shRNA alone
		11.11nM NT RVR	11.11nM NT RVR	3.70nM NT RVR	3.70nM NT RVR	1.23nM NT RVR	1.23nM NT RVR	0.41nM NT RVR	0.41nM NT RVR	0.14nM NT RVR	0.14nM NT RVR	0.046nM NT RVR	0.046nM NT RVR	TTR shRNA alone		NT shRNA alone									NT shRNA alone
																									11.11nM TTR RVR	11.11nM TTR RVR	3.70nM TTR RVR	3.70nM TTR RVR	1.23nM TTR RVR	1.23nM TTR RVR	0.41nM TTR RVR	0.41nM TTR RVR	0.14nM TTR RVR	0.14nM TTR RVR	0.046nM TTR RVR	0.046nM TTR RVR	0.01533nM TTR RVR	0.01533nM TTR RVR	TTR shRNA alone		miR-33 shRNA
																									NT shRNA alone
																									11.11nM NT RVR	11.11nM NT RVR	3.70nM NT RVR	3.70nM NT RVR	1.23nM NT RVR	1.23nM NT RVR	0.41nM NT RVR	0.41nM NT RVR	0.14nM NT RVR	0.14nM NT RVR	0.046nM NT RVR	0.046nM NT RVR	0.0153nM NT RVR	0.0153nM NT RVR	TTR shRNA alone
																									NT shRNA alone
fLuc		9009.55	6993.3	11417.3	8821.37	16258	10723.4	13112.6	13289	12499.3	13107.6	14989.4	15283.4	12138.1	16387.3	12033.9	8559.26	12203.6	16066.4	miR-30E shRNA					2101.04	1835.56	1725.63	2161.19	2779.27	3353.79	2503.41	2692.15	2868.45	3221.05	3036.45	3480.31	3028.16	4865.79	3040.6	5384.31	miR-30E shRNA
		6495.96	9123.81	10647.8	10315.1	15391	14416.5	18731.2	11529.9	14866.8	14245.1	13831.8	12207	15846.3	17755	16167.2	9955.51	13868.7	13260.5						2634.08	3077.93	1696.6	2488.89
		7132.76	9184.3	7290.7	11172	14364.4	17397.2	12633.8	19663.8	20456.8	15461.6	18222.1	13062.2	15486.8	15281.8	10078.2	11119.9	11770.1	15735.4	miR-33 shRNA					2706.67	2808.3	2868.45	3853.64	3301.93	5056.6	4981.94	4683.27	3299.86	3988.45	4260.16	3523.86	8066.09	3223.12	4353.49	5786.68
		7640.18	6554.77	13762.9	10053	12012.1	15512	15120.5	14844.9	14752.5	14513.9	15547.2	13643.6	15434.7	11511.4	9661.47	8125.76	13205	16431						1383.41	2148.75	2903.71	3005.34
																									1960	1043.26	2132.15	2024.3	3507.27	2638.23	2598.82	3104.9	2466.08	3413.93	2677.64	3167.12	5351.12	3125.64	6018.98	4237.34	miR-33 shRNA
																									2650.67	3754.08	2476.45	2362.38
																									2590.52	2416.3	3048.9	3557.05	6106.09	3075.86	3150.53	3395.27	4349.34	2851.86	5035.86	3391.12	4610.68	4747.57	5027.57	4056.9
																									3442.97	5035.86	3505.19	4716.45
rLuc		2756.76	1955.25	2786.88	2370.23	3487.99	2450.55	2549.27	2771.82	1645.69	1970.31	1570.39	1841.47	1259.16	1374.62	3419.39	2239.71	3646.96	3710.54	miR-30E shRNA					636.262	378.43	505.267	665.372	582.2	640.421	469.918	548.932	428.332	434.57	222.483	324.368	247.435	438.729	311.892	444.967	miR-30E shRNA
		778.922	872.626	1108.56	912.786	1575.41	1178.84	1535.25	1063.38	1157.09	1180.51	1162.11	1275.89	1608.88	1485.05	4272.77	2733.34	3923.05	3248.71						754.781	761.019	627.945	706.958
		2197.88	2052.3	1766.17	2604.49	3098.12	3240.35	2087.44	2683.14	2089.12	1654.06	1625.61	1264.18	1081.79	1006.49	2684.81	2437.16	3308.95	3936.44	miR-33 shRNA					324.368	191.294	297.337	386.748	395.065	478.236	457.442	654.976	309.813	309.813	401.303	343.082	632.103	365.954	397.144	573.883
		683.544	880.993	1177.17	787.288	785.615	1046.65	1182.19	909.439	921.152	1081.79	1091.83	919.479	1019.88	765.535	2743.38	2249.75	3461.22	3944.81						538.536	773.495	804.684	719.433
																									505.267	538.536	561.408	492.791	667.451	621.707	420.015	382.589	334.764	395.065	168.422	201.69	459.522	212.088	380.51	295.258	miR-33 shRNA
																									736.068	1293.32	1043.8	894.093
																									228.721	228.721	286.942	264.07	197.532	239.118	282.782	297.337	330.606	178.819	272.387	162.184	278.625	461.601	347.24	243.276
																									1326.58	1950.37	1070.83	1615.61
rLuc/fLuc		0.305982	0.279589	0.244093	0.268692	0.214541	0.228524	0.194414	0.20858	0.131662	0.150318	0.104767	0.120488	0.103736	0.0838828	0.284146	0.261671	0.298842	0.23095	miR-30E shRNA					0.302831	0.206166	0.292801	0.307873	0.20948	0.190954	0.187711	0.2039	0.149325	0.134916	0.0732709	0.0932012	0.0817113	0.0901662	0.102576	0.0826415	miR-30E shRNA
		0.119909	0.0956427	0.104112	0.0884904	0.102359	0.0817704	0.0819622	0.0922285	0.0778305	0.0828717	0.0840174	0.104521	0.10153	0.0836413	0.264286	0.274555	0.282871	0.244992						0.286544	0.24725	0.37012	0.284045
		0.308139	0.223458	0.242249	0.233127	0.21568	0.186257	0.165227	0.136451	0.102123	0.106979	0.0892108	0.0967813	0.0698525	0.0658622	0.266399	0.219171	0.281131	0.250164	miR-33 shRNA					0.11984	0.0681175	0.103658	0.100359	0.119646	0.0945764	0.0918202	0.139854	0.0938869	0.0776776	0.0941989	0.0973599	0.0783654	0.11354	0.0912241	0.099173
		0.0894669	0.134405	0.0855321	0.078314	0.065402	0.0674737	0.0781845	0.0612626	0.0624404	0.0745346	0.0702265	0.0673928	0.066077	0.0665024	0.28395	0.276867	0.262114	0.240083						0.389281	0.359975	0.277122	0.239385
																									0.257788	0.516204	0.263305	0.243437	0.190305	0.235653	0.161618	0.123221	0.135748	0.115721	0.0628997	0.0636826	0.085874	0.0678542	0.0632183	0.0696801	miR-33 shRNA
																									0.277691	0.344509	0.421491	0.378472
																									0.0882916	0.0946577	0.0941132	0.0742384	0.0323501	0.0777401	0.0897572	0.0875741	0.076013	0.0627025	0.0540893	0.0478262	0.0604303	0.0972291	0.0690673	0.0599661
																									0.385302	0.387296	0.305499	0.342547
% relative to NT shRNA		114.262	104.406	91.1512	100.337	80.1155	85.3374	72.5996	77.8895	49.1664	56.1332	39.1229	44.9935	38.738	31.3242	106.108	97.7154	111.596	86.2433	miR-30E shRNA					98.7337	67.2175	95.4633	100.377	68.2977	62.2579	61.2005	66.4788	48.6853	43.9874	23.8889	30.3869	26.6408	29.3974	33.4434	26.9441	miR-30E shRNA
		44.7772	35.7157	38.8784	33.0448	38.2239	30.5354	30.607	34.4407	29.0641	30.9466	31.3745	39.0312	37.9142	31.234	98.6918	102.527	105.632	91.4869						93.4236	80.6122	120.672	92.6086
		118.522	85.9503	93.1783	89.6695	82.9589	71.6416	63.5527	52.4842	39.2805	41.1481	34.3139	37.2258	26.8679	25.3331	102.467	84.3016	108.134	96.2226	miR-33 shRNA					39.0722	22.2087	33.7961	32.7206	39.009	30.8352	29.9366	45.5974	30.6104	25.3256	30.7122	31.7428	25.5499	37.0182	29.7423	32.3339
		34.4124	51.6972	32.8989	30.1225	25.1561	25.9529	30.0727	23.5639	24.0169	28.6688	27.0118	25.9218	25.4157	25.5793	109.218	106.493	100.819	92.3449						126.919	117.365	90.3517	78.0479
																									72.5448	145.266	74.0973	68.5062	53.5541	66.3156	45.4812	34.6759	38.201	32.5653	17.7007	17.9211	24.166	19.095	17.7904	19.6088	miR-33 shRNA
																									78.1455	96.949	118.613	106.507
																									24.8463	26.6378	26.4846	20.8916	9.1037	21.877	25.2588	24.6444	21.391	17.6452	15.2214	13.4589	17.0058	27.3614	19.4364	16.8752
																									108.429	108.99	85.9711	96.3967
STATISTICAL ANALYSES
Fig. S1a		Test name	Multiple unpaired t test by row (TTR REVERSIR vs. NT REVERSIR)
		Variance assumption	Individual variance for each row
		Multiple comparisons	Set P value threshold
		Method	Holm-Šídák method
		Alpha	0.05
		Condition	P value	t ratio	df	Adjusted P Value	Summary
		11.11nM	0.00166	5.402	6	0.006624	**
		3.7nM	<0.000001	23.53	6	3e-06	****
		1.23nM	0.000488	6.819	6	0.002923	**
		0.41nM	0.000533	6.709	6	0.002923	**
		0.14nM	0.00034	7.286	6	0.002381	**
		0.046nM	0.793582	0.2736	6	0.957392
		0.01533nM	0.635466	0.5536	2	0.951559
		0nM	0.951106	0.06393	6	0.957392
Fig. S1b		Test name	Multiple unpaired t test by row (TTR REVERSIR vs. NT REVERSIR)
		Variance assumption	Individual variance for each row
		Multiple comparisons	Set P value threshold
		Method	Holm-Šídák method
		Alpha	0.05
		Condition	P value	t ratio	df	Adjusted P Value
		11.11nM	0.00578	4.185	6	0.028566	*
		3.7nM	0.000219	7.897	6	0.001747	**
		1.23nM	0.000625	6.512	6	0.004365	**
		0.41nM	0.010338	3.679	6	0.040714	*
		0.14nM	0.001969	5.224	6	0.011757	*
		0.046nM	0.311373	1.105	6	0.673448
		0.01533nM	0.932313	0.09594	2	0.932313
		0nM	0.725198	0.3684	6	0.924484

## Sheet: Supplementary Fig. 1c
Supplementary Figure 1c
	Replicate 1											Replicate 2											Replicate 3
Condition	TTR shRNA 1	TTR shRNA 2	NT shRNA 1	NT shRNA 2	TTR shRNA + 20nM TTR RVR 1	TTR shRNA + 20nM TTR RVR 2	TTR shRNA + 20nM NT RVR 1	TTR shRNA + 20nM NT RVR 2	TTR shRNA + 40nM TTR RVR 1	TTR shRNA + 40nM TTR RVR 2		TTR shRNA 1	TTR shRNA 2	NT shRNA 1	NT shRNA 2	TTR shRNA + 5nM TTR RVR 1	TTR shRNA + 5nM TTR RVR 2	TTR shRNA + 5nM NT RVR 1	TTR shRNA + 5nM NT RVR 2	TTR shRNA + 10nM TTR RVR 1	TTR shRNA + 10nM TTR RVR 2		TTR shRNA 1	TTR shRNA 2	NT shRNA 1	NT shRNA 2	TTR shRNA + 5nM TTR RVR 1	TTR shRNA + 5nM TTR RVR 2	TTR shRNA + 5nM NT RVR 1	TTR shRNA + 5nM NT RVR 2	TTR shRNA + 10nM TTR RVR 1	TTR shRNA + 10nM TTR RVR 2
	TTR shRNA + 40nM NT RVR 1	TTR shRNA + 40nM NT RVR 2										TTR shRNA + 10nM NT RVR 1	TTR shRNA + 10nM NT RVR 2	TTR shRNA + 20nM TTR RVR 1	TTR shRNA + 20nM TTR RVR 2	TTR shRNA + 20nM NT RVR 1	TTR shRNA + 20nM NT RVR 2	TTR shRNA + 40nM TTR RVR 1	TTR shRNA + 40nM TTR RVR 2	TTR shRNA + 40nM NT RVR 1	TTR shRNA + 40nM NT RVR 2		TTR shRNA + 10nM NT RVR 1	TTR shRNA + 10nM NT RVR 2	TTR shRNA + 20nM TTR RVR 1	TTR shRNA + 20nM TTR RVR 2	TTR shRNA + 20nM NT RVR 1	TTR shRNA + 20nM NT RVR 2
Luc2	16116.1	12177.2	16749.5	15051.9	8361.84	10849.3	8884.42	9650.48	7636.21	7381.08		43501.8	50890	31415.4	33297.3	47500.2	39107.3	46433.4	35366.3	29137.4	29746.8		12473.4	13286.6	15295.4	14363.1	135.817	13397.3	14564.3	482.905	7562.16	8192.62
	8712.17	7092.59										41804.5	38626.5	29740.3	27524.3	39888.5	35769	20572.8	20346.8	29514.5	25356.6		12191.7	679.085	11155.4	9497.14	11970.3	514.764
Gluc	361347	380868	2837529	2899566	1106209	1637215	401342	408448	1773389	1771989		114364	73937	571771	359256	132761	104370	28673	31130	127940	137301		680945	764410	4843258	4964843	5692	1471136	884544	46745	1598210	859586
	295536	294813										72037	80678	386149	302345	26604	36524	200043	141947	24578	34833		366564	28927	1495459	1365657	265112	17929
Gluc/Luc2	22.4216	31.277	169.41	192.638	132.292	150.905	45.1737	42.3241	232.234	240.072		2.62895	1.45288	18.2003	10.7893	2.79496	2.66881	0.617508	0.880217	4.39092	4.61566		54.5919	57.5324	316.649	345.667	41.9093	109.809	60.7338	96.7996	211.343	104.922
	33.9222	41.5664										1.72319	2.08867	12.984	10.9847	0.66696	1.02111	9.72368	6.97638	0.832743	1.37373		30.0667	42.597	134.056	143.797	22.1474	34.8296
% relative to NT shRNA	12.386	17.2778	93.5843	106.416	73.0801	83.3617	24.9546	23.3804	128.289	132.619		18.1371	10.0234	125.564	74.4358	19.2824	18.4122	4.26019	6.07262	30.293	31.8435		16.4851	17.3731	95.6187	104.381	12.6554	33.159	18.3398	29.2306	63.8194	31.6834
	18.7391	22.9618										11.8883	14.4097	89.577	75.7833	4.60136	7.04464	67.0837	48.1301	5.7451	9.47734		9.07927	12.863	40.4811	43.4224	6.68786	10.5175
Total N	Condition	N
	NT shRNA	6
	TTR shRNA	6
	5nM TTR REVERSIR	4
	5nM NT REVERSIR	4
	10nM TTR REVERSIR	4
	10nM NT REVERSIR	4
	20nM TTR REVERSIR	6
	20nM NT REVERSIR	6
	40nM TTR REVERSIR	4
	40nM NT REVERSIR	4
STATISTICAL ANALYSES	Ordinary one-way ANOVA summary
	F	21.09
	P value	<0.0001
	P value summary	****
	Significant diff. among means (P < 0.05)?	Yes
	R squared	0.8332
	ANOVA table	SS	DF	MS	F (DFn, DFd)	P value
	Treatment (between columns)	55761	9	6196	F (9, 38) = 21.09	P<0.0001
	Residual (within columns)	11165	38	293.8
	Total	66927	47
	Number of families	1
	Number of comparisons per family	15
	Alpha	0.05
	Bonferroni's multiple comparisons test	Mean Diff.	95.00% CI of diff.	Summary	Adjusted P Value
	NT shRNA vs. TTR shRNA	84.72	53.72 to 115.7	****	<0.0001
	NT shRNA vs. TTR shRNA + 5nM TTR RVR	79.12	44.47 to 113.8	****	<0.0001
	NT shRNA vs. TTR shRNA + 5nM NT RVR	85.52	50.87 to 120.2	****	<0.0001
	NT shRNA vs. TTR shRNA + 10nM TTR RVR	60.59	25.93 to 95.25	****	<0.0001
	NT shRNA vs. TTR shRNA + 10nM NT RVR	87.94	53.28 to 122.6	****	<0.0001
	TTR shRNA vs. TTR shRNA + 5nM TTR RVR	-5.597	-40.25 to 29.06	ns	>0.9999
	TTR shRNA vs. TTR shRNA + 5nM NT RVR	0.8046	-33.85 to 35.46	ns	>0.9999
	TTR shRNA vs. TTR shRNA + 10nM TTR RVR	-24.13	-58.79 to 10.53	ns	0.5319
	TTR shRNA vs. TTR shRNA + 10nM NT RVR	3.22	-31.44 to 37.88	ns	>0.9999
	TTR shRNA + 5nM TTR RVR vs. TTR shRNA + 5nM NT RVR	6.401	-31.56 to 44.37	ns	>0.9999
	TTR shRNA + 5nM TTR RVR vs. TTR shRNA + 10nM TTR RVR	-18.53	-56.50 to 19.43	ns	>0.9999
	TTR shRNA + 5nM NT RVR vs. TTR shRNA + 10nM NT RVR	2.416	-35.55 to 40.38	ns	>0.9999
	TTR shRNA + 10nM TTR RVR vs. TTR shRNA + 10nM NT RVR	27.35	-10.61 to 65.31	ns	0.4482
	TTR shRNA + 20nM TTR RVR vs. TTR shRNA + 20nM NT RVR	54.75	23.76 to 85.75	****	<0.0001
	TTR shRNA + 40nM TTR RVR vs. TTR shRNA + 40nM NT RVR	79.8	41.84 to 117.8	****	<0.0001
	Additional analyses for 5nM and 10nM RVR comparisons
	Two-tailed unpaired t-test	5nM TTR RVR vs. 5nM NT RVR	10nM TTR RVR vs. 10nM NT RVR
	P value	0.4126	0.0159
	P value summary	ns	*	[depicted as # on graph]
	t, df	t=0.8802, df=6	t=3.327, df=6

## Sheet: Supplementary Fig. 1d
Supplementary Figure 1d
N	4 replicates per condition from 2 experiments
qPCR replicate 1	Include	Name	Cp	Average Ct	Delta Ct	Average of control	Delta delta Ct	2^-(delta delta Ct)	Percent remaining	Fold change
	Gluc	miR-33 TTR shRNA 1	29.33	29.33	-3.645		2.255	0.209497	20.9497	20.2144
	Gluc	miR-33 TTR shRNA 1	29.33
	Gluc	miR-33 TTR shRNA 2	28.52	28.435	-3.54		2.36	0.194791	19.4791
	Gluc	miR-33 TTR shRNA 2	28.35
	Gluc	miR-33 NT shRNA 1	26.65	26.62	-5.355	-5.9	0.545	0.685391	68.5391	107.221
	Gluc	miR-33 NT shRNA 1	26.59
	Gluc	miR-33 NT shRNA 2	25.88	25.87	-6.445		-0.545	1.45902	145.902
	Gluc	miR-33 NT shRNA 2	25.86
	Gluc	miR-33 TTR shRNA + 40nM TTR REVERSIR 1	28.48	28.49	-5.99		-0.09	1.06437	106.437	115.852
	Gluc	miR-33 TTR shRNA + 40nM TTR REVERSIR 1	28.5
	Gluc	miR-33 TTR shRNA + 40nM TTR REVERSIR 2	27.29	27.39	-6.225		-0.325	1.25266	125.266
	Gluc	miR-33 TTR shRNA + 40nM TTR REVERSIR 2	27.49
	Gluc	miR-33 TTR shRNA + 40nM NT REVERSIR 1	28.07	28.12	-3.23		2.67	0.157127	15.7127	17.4286
	Gluc	miR-33 TTR shRNA + 40nM NT REVERSIR 1	28.17
	Gluc	miR-33 TTR shRNA + 40nM NT REVERSIR 2	27.96	28.01	-3.515		2.385	0.191445	19.1445
	Gluc	miR-33 TTR shRNA + 40nM NT REVERSIR 2	28.06
	Luc2	miR-33 TTR shRNA 1	33.04	32.975
	Luc2	miR-33 TTR shRNA 1	32.91
	Luc2	miR-33 TTR shRNA 2	31.9	31.975
	Luc2	miR-33 TTR shRNA 2	32.05
	Luc2	miR-33 NT shRNA 1	32.07	31.975
	Luc2	miR-33 NT shRNA 1	31.88
	Luc2	miR-33 NT shRNA 2	32.54	32.315
	Luc2	miR-33 NT shRNA 2	32.09
	Luc2	miR-33 TTR shRNA + 40nM TTR REVERSIR 1	34.58	34.48
	Luc2	miR-33 TTR shRNA + 40nM TTR REVERSIR 1	34.38
	Luc2	miR-33 TTR shRNA + 40nM TTR REVERSIR 2	33.49	33.615
	Luc2	miR-33 TTR shRNA + 40nM TTR REVERSIR 2	33.74
	Luc2	miR-33 TTR shRNA + 40nM NT REVERSIR 1	31.31	31.35
	Luc2	miR-33 TTR shRNA + 40nM NT REVERSIR 1	31.39
	Luc2	miR-33 TTR shRNA + 40nM NT REVERSIR 2	31.49	31.525
	Luc2	miR-33 TTR shRNA + 40nM NT REVERSIR 2	31.56
qPCR replicate 2	Include	Name	Cp	Average Ct	Delta Ct	Average of control	Delta delta Ct	2^-(delta delta Ct)	Percent remaining	Fold change
	Gluc	miR-33 TTR shRNA 1	24.83	24.795	-2.08		3.39	0.0953912	9.53912	12.0998
	Gluc	miR-33 TTR shRNA 1	24.76
	Gluc	miR-33 TTR shRNA 2	25.26	25.245	-2.7		2.77	0.146604	14.6604
	Gluc	miR-33 TTR shRNA 2	25.23
	Gluc	miR-33 NT shRNA 1	22.29	22.285	-6.165	-5.47	-0.695	1.61888	161.888	111.83
	Gluc	miR-33 NT shRNA 1	22.28
	Gluc	miR-33 NT shRNA 2	24.37	24.425	-4.775		0.695	0.617709	61.7709
	Gluc	miR-33 NT shRNA 2	24.48
	Gluc	miR-33 TTR shRNA + 40nM TTR REVERSIR 1	27.64	27.675	-4.1		1.37	0.386891	38.6891	65.9962
	Gluc	miR-33 TTR shRNA + 40nM TTR REVERSIR 1	27.71
	Gluc	miR-33 TTR shRNA + 40nM TTR REVERSIR 2	25.26	25.265	-5.37		0.1	0.933033	93.3033
	Gluc	miR-33 TTR shRNA + 40nM TTR REVERSIR 2	25.27
	Gluc	miR-33 TTR shRNA + 40nM NT REVERSIR 1	26.56	26.56	-2.56		2.91	0.133046	13.3046	12.7737
	Gluc	miR-33 TTR shRNA + 40nM NT REVERSIR 1	26.56
	Gluc	miR-33 TTR shRNA + 40nM NT REVERSIR 2	25.74	25.76	-2.44		3.03	0.122428	12.2428
	Gluc	miR-33 TTR shRNA + 40nM NT REVERSIR 2	25.78
	Luc2	miR-33 TTR shRNA 1	26.86	26.875
	Luc2	miR-33 TTR shRNA 1	26.89
	Luc2	miR-33 TTR shRNA 2	27.93	27.945
	Luc2	miR-33 TTR shRNA 2	27.96
	Luc2	miR-33 NT shRNA 1	28.4	28.45
	Luc2	miR-33 NT shRNA 1	28.5
	Luc2	miR-33 NT shRNA 2	29.15	29.2
	Luc2	miR-33 NT shRNA 2	29.25
	Luc2	miR-33 TTR shRNA + 40nM TTR REVERSIR 1	31.8	31.775
	Luc2	miR-33 TTR shRNA + 40nM TTR REVERSIR 1	31.75
	Luc2	miR-33 TTR shRNA + 40nM TTR REVERSIR 2	30.64	30.635
	Luc2	miR-33 TTR shRNA + 40nM TTR REVERSIR 2	30.63
	Luc2	miR-33 TTR shRNA + 40nM NT REVERSIR 1	29.08	29.12
	Luc2	miR-33 TTR shRNA + 40nM NT REVERSIR 1	29.16
	Luc2	miR-33 TTR shRNA + 40nM NT REVERSIR 2	28.23	28.2
	Luc2	miR-33 TTR shRNA + 40nM NT REVERSIR 2	28.17
STATISTICAL ANALYSES	Ordinary one-way ANOVA summary
	F	9.544
	P value	0.0017
	P value summary	**
	Significant diff. among means (P < 0.05)?	Yes
	R squared	0.7047
	ANOVA table	SS	DF	MS	F (DFn, DFd)	P value
	Treatment (between columns)	29320	3	9773	F (3, 12) = 9.544	P=0.0017
	Residual (within columns)	12288	12	1024
	Total	41608	15
	Number of families	1
	Number of comparisons per family	6
	Alpha	0.05
	Tukey's multiple comparisons test	Mean Diff.	95.00% CI of diff.	Summary	Adjusted P Value
	NT shRNA vs. TTR shRNA	93.37	26.19 to 160.5	**	0.0066
	NT shRNA vs. TTR shRNA + TTR RVR	18.6	-48.58 to 85.78	ns	0.843
	NT shRNA vs. TTR shRNA + NT RVR	94.42	27.25 to 161.6	**	0.0061
	TTR shRNA vs. TTR shRNA + TTR RVR	-74.77	-141.9 to -7.589	*	0.0279
	TTR shRNA vs. TTR shRNA + NT RVR	1.056	-66.12 to 68.23	ns	>0.9999
	TTR shRNA + TTR RVR vs. TTR shRNA + NT RVR	75.82	8.645 to 143.0	*	0.0257

## Sheet: Figure 2c and Figure 2d
Figure 2c and Figure 2d
mEPO ELISA (R&D Systems Catalog # MEP00B)
Note: mouse serum diluted 1:150 and 50ul used in the assay
Conditions	Pre-dose	TTR shRNA / NT-ts + Vehicle - a	TTR shRNA / NT-ts + Vehicle - b	TTR shRNA / NT-ts + Vehicle - c	TTR shRNA / NT-ts + Vehicle - d	TTR shRNA / TTR-ts + Vehicle - a	TTR shRNA / TTR-ts + Vehicle - b	TTR shRNA / TTR-ts + Vehicle - c	TTR shRNA / TTR-ts + Vehicle - d	TTR shRNA / TTR-ts + 0.1mg/kg TTR RVR - a	TTR shRNA / TTR-ts + 0.1mg/kg TTR RVR - b	TTR shRNA / TTR-ts + 0.1mg/kg TTR RVR - c	TTR shRNA / TTR-ts + 0.01mg/kg TTR RVR 2 - a
		TTR shRNA / TTR-ts + 0.01mg/kg TTR RVR 2 - b	TTR shRNA / TTR-ts + 0.01mg/kg TTR RVR 2 - c	TTR shRNA / TTR-ts + 0.03mg/kg TTR RVR 2 - a	TTR shRNA / TTR-ts + 0.03mg/kg TTR RVR 2 - b	TTR shRNA / TTR-ts + 0.03mg/kg TTR RVR 2 - c	TTR shRNA / TTR-ts + 0.03mg/kg TTR RVR 2 - d	TTR shRNA / TTR-ts + 0.1mg/kg TTR RVR 2 - a	TTR shRNA / TTR-ts + 0.1mg/kg TTR RVR 2 - b	TTR shRNA / TTR-ts + 0.3mg/kg TTR RVR 2 - a	TTR shRNA / TTR-ts + 0.3mg/kg TTR RVR 2 - b	TTR shRNA / TTR-ts + 0.1mg/kg NT RVR - a	TTR shRNA / TTR-ts + 0.1mg/kg NT RVR - b
		TTR shRNA / TTR-ts + 0.1mg/kg NT RVR - c	NT-ts + 0.1mg/kg TTR RVR - a	NT-ts + 0.1mg/kg TTR RVR - b	NT-ts + 0.1mg/kg TTR RVR - c
	D3	TTR shRNA / NT-ts + Vehicle - a	TTR shRNA / NT-ts + Vehicle - b	TTR shRNA / NT-ts + Vehicle - c	TTR shRNA / NT-ts + Vehicle - d	TTR shRNA / TTR-ts + Vehicle - a	TTR shRNA / TTR-ts + Vehicle - b	TTR shRNA / TTR-ts + Vehicle - c	TTR shRNA / TTR-ts + Vehicle - d	TTR shRNA / TTR-ts + 0.1mg/kg TTR RVR - a	TTR shRNA / TTR-ts + 0.1mg/kg TTR RVR - b	TTR shRNA / TTR-ts + 0.1mg/kg TTR RVR - c	TTR shRNA / TTR-ts + 0.01mg/kg TTR RVR 2 - a
		TTR shRNA / TTR-ts + 0.01mg/kg TTR RVR 2 - b	TTR shRNA / TTR-ts + 0.01mg/kg TTR RVR 2 - c	TTR shRNA / TTR-ts + 0.03mg/kg TTR RVR 2 - a	TTR shRNA / TTR-ts + 0.03mg/kg TTR RVR 2 - b	TTR shRNA / TTR-ts + 0.03mg/kg TTR RVR 2 - c	TTR shRNA / TTR-ts + 0.03mg/kg TTR RVR 2 - d	TTR shRNA / TTR-ts + 0.1mg/kg TTR RVR 2 - a	TTR shRNA / TTR-ts + 0.1mg/kg TTR RVR 2 - b	TTR shRNA / TTR-ts + 0.3mg/kg TTR RVR 2 - a	TTR shRNA / TTR-ts + 0.3mg/kg TTR RVR 2 - b	TTR shRNA / TTR-ts + 0.1mg/kg NT RVR - a	TTR shRNA / TTR-ts + 0.1mg/kg NT RVR - b
		TTR shRNA / TTR-ts + 0.1mg/kg NT RVR - c	NT-ts + 0.1mg/kg TTR RVR - a	NT-ts + 0.1mg/kg TTR RVR - b	NT-ts + 0.1mg/kg TTR RVR - c
	D7	TTR shRNA / NT-ts + Vehicle - a	TTR shRNA / NT-ts + Vehicle - b	TTR shRNA / NT-ts + Vehicle - c	TTR shRNA / NT-ts + Vehicle - d	TTR shRNA / TTR-ts + Vehicle - a	TTR shRNA / TTR-ts + Vehicle - b	TTR shRNA / TTR-ts + Vehicle - c	TTR shRNA / TTR-ts + Vehicle - d	TTR shRNA / TTR-ts + 0.1mg/kg TTR RVR - a	TTR shRNA / TTR-ts + 0.1mg/kg TTR RVR - b	TTR shRNA / TTR-ts + 0.1mg/kg TTR RVR - c	TTR shRNA / TTR-ts + 0.01mg/kg TTR RVR 2 - a
		TTR shRNA / TTR-ts + 0.01mg/kg TTR RVR 2 - b	TTR shRNA / TTR-ts + 0.01mg/kg TTR RVR 2 - c	TTR shRNA / TTR-ts + 0.03mg/kg TTR RVR 2 - a	TTR shRNA / TTR-ts + 0.03mg/kg TTR RVR 2 - b	TTR shRNA / TTR-ts + 0.03mg/kg TTR RVR 2 - c	TTR shRNA / TTR-ts + 0.03mg/kg TTR RVR 2 - d	TTR shRNA / TTR-ts + 0.1mg/kg TTR RVR 2 - a	TTR shRNA / TTR-ts + 0.1mg/kg TTR RVR 2 - b	TTR shRNA / TTR-ts + 0.3mg/kg TTR RVR 2 - a	TTR shRNA / TTR-ts + 0.3mg/kg TTR RVR 2 - b	TTR shRNA / TTR-ts + 0.1mg/kg NT RVR - a	TTR shRNA / TTR-ts + 0.1mg/kg NT RVR - b
		TTR shRNA / TTR-ts + 0.1mg/kg NT RVR - c	NT-ts + 0.1mg/kg TTR RVR - a	NT-ts + 0.1mg/kg TTR RVR - b	NT-ts + 0.1mg/kg TTR RVR - c
	D14	TTR shRNA / NT-ts + Vehicle - a	TTR shRNA / NT-ts + Vehicle - b	TTR shRNA / NT-ts + Vehicle - c	TTR shRNA / NT-ts + Vehicle - d	TTR shRNA / TTR-ts + Vehicle - a	TTR shRNA / TTR-ts + Vehicle - b	TTR shRNA / TTR-ts + Vehicle - c	TTR shRNA / TTR-ts + Vehicle - d	TTR shRNA / TTR-ts + 0.1mg/kg TTR RVR - a	TTR shRNA / TTR-ts + 0.1mg/kg TTR RVR - b	TTR shRNA / TTR-ts + 0.1mg/kg TTR RVR - c	TTR shRNA / TTR-ts + 0.01mg/kg TTR RVR 2 - a
		TTR shRNA / TTR-ts + 0.01mg/kg TTR RVR 2 - b	TTR shRNA / TTR-ts + 0.01mg/kg TTR RVR 2 - c	TTR shRNA / TTR-ts + 0.03mg/kg TTR RVR 2 - a	TTR shRNA / TTR-ts + 0.03mg/kg TTR RVR 2 - b	TTR shRNA / TTR-ts + 0.03mg/kg TTR RVR 2 - c	TTR shRNA / TTR-ts + 0.03mg/kg TTR RVR 2 - d	TTR shRNA / TTR-ts + 0.1mg/kg TTR RVR 2 - a	TTR shRNA / TTR-ts + 0.1mg/kg TTR RVR 2 - b	TTR shRNA / TTR-ts + 0.3mg/kg TTR RVR 2 - a	TTR shRNA / TTR-ts + 0.3mg/kg TTR RVR 2 - b	TTR shRNA / TTR-ts + 0.1mg/kg NT RVR - a	TTR shRNA / TTR-ts + 0.1mg/kg NT RVR - b
		TTR shRNA / TTR-ts + 0.1mg/kg NT RVR - c	NT-ts + 0.1mg/kg TTR RVR - a	NT-ts + 0.1mg/kg TTR RVR - b	NT-ts + 0.1mg/kg TTR RVR - c
	D21	TTR shRNA / NT-ts + Vehicle - a	TTR shRNA / NT-ts + Vehicle - b	TTR shRNA / NT-ts + Vehicle - c	TTR shRNA / NT-ts + Vehicle - d	TTR shRNA / TTR-ts + Vehicle - a	TTR shRNA / TTR-ts + Vehicle - b	TTR shRNA / TTR-ts + Vehicle - c	TTR shRNA / TTR-ts + Vehicle - d	TTR shRNA / TTR-ts + 0.1mg/kg TTR RVR - a	TTR shRNA / TTR-ts + 0.1mg/kg TTR RVR - b	TTR shRNA / TTR-ts + 0.1mg/kg TTR RVR - c	TTR shRNA / TTR-ts + 0.01mg/kg TTR RVR 2 - a
		TTR shRNA / TTR-ts + 0.01mg/kg TTR RVR 2 - b	TTR shRNA / TTR-ts + 0.01mg/kg TTR RVR 2 - c	TTR shRNA / TTR-ts + 0.03mg/kg TTR RVR 2 - a	TTR shRNA / TTR-ts + 0.03mg/kg TTR RVR 2 - b	TTR shRNA / TTR-ts + 0.03mg/kg TTR RVR 2 - c	TTR shRNA / TTR-ts + 0.03mg/kg TTR RVR 2 - d	TTR shRNA / TTR-ts + 0.1mg/kg TTR RVR 2 - a	TTR shRNA / TTR-ts + 0.1mg/kg TTR RVR 2 - b	TTR shRNA / TTR-ts + 0.3mg/kg TTR RVR 2 - a	TTR shRNA / TTR-ts + 0.3mg/kg TTR RVR 2 - b	TTR shRNA / TTR-ts + 0.1mg/kg NT RVR - a	TTR shRNA / TTR-ts + 0.1mg/kg NT RVR - b
		TTR shRNA / TTR-ts + 0.1mg/kg NT RVR - c	NT-ts + 0.1mg/kg TTR RVR - a	NT-ts + 0.1mg/kg TTR RVR - b	NT-ts + 0.1mg/kg TTR RVR - c
	D28	TTR shRNA / NT-ts + Vehicle - a	TTR shRNA / NT-ts + Vehicle - b	TTR shRNA / NT-ts + Vehicle - c	TTR shRNA / NT-ts + Vehicle - d	TTR shRNA / TTR-ts + Vehicle - a	TTR shRNA / TTR-ts + Vehicle - b	TTR shRNA / TTR-ts + Vehicle - c	TTR shRNA / TTR-ts + Vehicle - d	TTR shRNA / TTR-ts + 0.1mg/kg TTR RVR - a	TTR shRNA / TTR-ts + 0.1mg/kg TTR RVR - b	TTR shRNA / TTR-ts + 0.1mg/kg TTR RVR - c	TTR shRNA / TTR-ts + 0.01mg/kg TTR RVR 2 - a
		TTR shRNA / TTR-ts + 0.01mg/kg TTR RVR 2 - b	TTR shRNA / TTR-ts + 0.01mg/kg TTR RVR 2 - c	TTR shRNA / TTR-ts + 0.03mg/kg TTR RVR 2 - a	TTR shRNA / TTR-ts + 0.03mg/kg TTR RVR 2 - b	TTR shRNA / TTR-ts + 0.03mg/kg TTR RVR 2 - c	TTR shRNA / TTR-ts + 0.03mg/kg TTR RVR 2 - d	TTR shRNA / TTR-ts + 0.1mg/kg TTR RVR 2 - a	TTR shRNA / TTR-ts + 0.1mg/kg TTR RVR 2 - b	TTR shRNA / TTR-ts + 0.3mg/kg TTR RVR 2 - a	TTR shRNA / TTR-ts + 0.3mg/kg TTR RVR 2 - b	TTR shRNA / TTR-ts + 0.1mg/kg NT RVR - a	TTR shRNA / TTR-ts + 0.1mg/kg NT RVR - b
		TTR shRNA / TTR-ts + 0.1mg/kg NT RVR - c	NT-ts + 0.1mg/kg TTR RVR - a	NT-ts + 0.1mg/kg TTR RVR - b	NT-ts + 0.1mg/kg TTR RVR - c
	D35	TTR shRNA / NT-ts + Vehicle - a	TTR shRNA / NT-ts + Vehicle - b	TTR shRNA / NT-ts + Vehicle - c	TTR shRNA / NT-ts + Vehicle - d	TTR shRNA / TTR-ts + Vehicle - a	TTR shRNA / TTR-ts + Vehicle - b	TTR shRNA / TTR-ts + Vehicle - c	TTR shRNA / TTR-ts + Vehicle - d	TTR shRNA / TTR-ts + 0.1mg/kg TTR RVR - a	TTR shRNA / TTR-ts + 0.1mg/kg TTR RVR - b	TTR shRNA / TTR-ts + 0.1mg/kg TTR RVR - c	TTR shRNA / TTR-ts + 0.01mg/kg TTR RVR 2 - a
		TTR shRNA / TTR-ts + 0.01mg/kg TTR RVR 2 - b	TTR shRNA / TTR-ts + 0.01mg/kg TTR RVR 2 - c	TTR shRNA / TTR-ts + 0.03mg/kg TTR RVR 2 - a	TTR shRNA / TTR-ts + 0.03mg/kg TTR RVR 2 - b	TTR shRNA / TTR-ts + 0.03mg/kg TTR RVR 2 - c	TTR shRNA / TTR-ts + 0.03mg/kg TTR RVR 2 - d	TTR shRNA / TTR-ts + 0.1mg/kg TTR RVR 2 - a	TTR shRNA / TTR-ts + 0.1mg/kg TTR RVR 2 - b	TTR shRNA / TTR-ts + 0.3mg/kg TTR RVR 2 - a	TTR shRNA / TTR-ts + 0.3mg/kg TTR RVR 2 - b	TTR shRNA / TTR-ts + 0.1mg/kg NT RVR - a	TTR shRNA / TTR-ts + 0.1mg/kg NT RVR - b
		TTR shRNA / TTR-ts + 0.1mg/kg NT RVR - c	NT-ts + 0.1mg/kg TTR RVR - a	NT-ts + 0.1mg/kg TTR RVR - b	NT-ts + 0.1mg/kg TTR RVR - c
Concentrations (pg/mL) from ELISA	Pre-dose	6195.5	9517.5	9064.5	9236.17	859.667	750.333	656	269.833	876.5	884.833	859.833	1254.33
		931	934.333	931.167	915.333	686.667	1214.83	754	1017.83	816	996	917.833	1030.33
		1263.83	7758	7269	8734.67
	D3	8635.83	10021.7	9557	9865.33	374.333	487.667	139.167	91	5679.17	5294.17	7226.5	885.167
		1114.83	736.167	1510.5	1050.83	2107.83	2955.67	6067.33	6901.5	6770.5	7582.5	1225.33	1250.67
		1275.83	8729.5	6828.83	8268.17
	D7	9577.5	10752.3	10602.2	10339.3	1291.33	1231.83	498.5	264.167	6470.5	8406.83	8498.33	350
		536.167	441.167	554.667	383.167	1182.67	2318.5	5548.33	6278	4628.33	8610.83	882.5	828
		938.5	8923.33	7156.83	8605.17
	D14	9015.17	10890.3	10974.3	10701.3	464.667	382.833	366	118.5	8590.83	10021.5	10030.7	849
		519.833	523.167	742.833	698.833	820.333	577.5	3775.67	3616.17	7511.67	8606.5	349.167	449.833
		506.667	8756	8196	9715.83
	D21	8661.5	10498	10700.3	10910.5	750.5	411.5	219.167	187.833	9693	8990.33	8265.33	582.667
		532	382.667	587.5	581.167	1025	1138	1905.83	3092.33	4578.17	5704.17	587.333	796.833
		877.333	9495.17	7366.17	8108.17
	D28	8187.5	9119.33	9910.83	9935.17	162.833	151.667	205	90.6667	6178.83	9577.67	9454	285.833
		173.333	275.333	275.5	278.667	220	627.667	378.5	498	1636.5	1380.67	238.833	204.833
		143.167	8660.67	3795.83	8166.83
	D35	8433.17	9894.5	10232.5	10261	561.167	413.667	150.5	88.6667	6956.17	7032.5	5578	351.833
		282.333	455.167	415.167	526.833	311.5	365	419.833	685.5	1209.83	1555.33	225.833	408
		486	7786.5	4656.5	9736
Concentrations adjusted for dilution (pg/mL)	Pre-dose	929325	1427625	1359675	1385425	128950	112550	98400	40475	131475	132725	128975	188150
		139650	140150	139675	137300	103000	182225	113100	152675	122400	149400	137675	154550
		189575	1163700	1090350	1310200
	D3	1295375	1.50325e+06	1.43355e+06	1479800	56150	73150	20875	13650	851875	794125	1083975	132775
		167225	110425	226575	157625	316175	443350	910100	1.03523e+06	1015575	1.13738e+06	183800	187600
		191375	1.30943e+06	1.02433e+06	1.24023e+06
	D7	1.43663e+06	1.61285e+06	1.59033e+06	1550900	193700	184775	74775	39625	970575	1.26103e+06	1.27475e+06	52500
		80425	66175	83200	57475	177400	347775	832250	941700	694250	1291625	132375	124200
		140775	1338500	1073525	1.29078e+06
	D14	1.35228e+06	1633550	1646150	1.6052e+06	69700	57425	54900	17775	1.28863e+06	1.50323e+06	1.5046e+06	127350
		77975	78475	111425	104825	123050	86625	566350	542425	1.12675e+06	1290975	52375	67475
		76000	1.3134e+06	1.2294e+06	1457375
	D21	1299225	1574700	1.60505e+06	1.63658e+06	112575	61725	32875	28175	1453950	1348550	1239800	87400
		79800	57400	88125	87175	153750	170700	285875	463850	686725	855625	88100	119525
		131600	1.42428e+06	1104925	1216225
	D28	1.22813e+06	1367900	1486625	1.49028e+06	24425	22750	30750	13600	926825	1.43665e+06	1.4181e+06	42875
		26000	41300	41325	41800	33000	94150	56775	74700	245475	207100	35825	30725
		21475	1.2991e+06	569375	1225025
	D35	1.26498e+06	1484175	1534875	1.53915e+06	84175	62050	22575	13300	1.04343e+06	1.05488e+06	836700	52775
		42350	68275	62275	79025	46725	54750	62975	102825	181475	233300	33875	61200
		72900	1.16798e+06	698475	1460400
STATISTICAL ANALYSES
Total N	Condition	N
	TTR shRNA / NT-ts + Veh.	4
	TTR shRNA / NT-ts + 0.1mg/kg TTR RVR	3	[additional control plotted for Fig. 2b; comparisons to all conditions shown below]
	TTR shRNA / TTR-ts + Veh.	4
	TTR shRNA / TTR-ts + 0.1mg/kg TTR RVR	3
	TTR shRNA / TTR-ts + 0.1mg/kg NT RVR	3
	TTR shRNA / TTR-ts + 0.01mg/kg TTR RVR 2	3
	TTR shRNA / TTR-ts + 0.03mg/kg TTR RVR 2	4
	TTR shRNA / TTR-ts + 0.1mg/kg TTR RVR 2	2
	TTR shRNA / TTR-ts + 0.3mg/kg TTR RVR 2	2
Figure 2c	Two-way repeated measures ANOVA
	Source of Variation	% of total variation	P value	P value summary
	Timepoint x Condition	6.265	<0.0001	****
	Timepoint	2.453	<0.0001	****
	Condition	88.09	<0.0001	****
	Subject	2.055	<0.0001	****
	ANOVA table	SS	DF	MS	F (DFn, DFd)	P value
	Timepoint x Condition	2958116218185	24	123254842424	F (24, 72) = 13.35	P<0.0001
	Timepoint	1158284942510	6	193047490418	F (6, 72) = 20.91	P<0.0001
	Condition	41594409196583	4	10398602299146	F (4, 12) = 128.6	P<0.0001
	Subject	970538547083	12	80878212257	F (12, 72) = 8.761	P<0.0001
	Residual	664660203958	72	9231391722
	Number of families	7
	Number of comparisons per family	10
	Alpha	0.05
	Tukey's multiple comparisons test	Predicted (LS) mean diff.	95.00% CI of diff.	Summary	Adjusted P Value
	D0
	NT-ts + Veh. vs. NT-ts + 0.1mg/kg TTR RVR	87429	-209658 to 384516	ns	0.9236
	NT-ts + Veh. vs. TTR-ts + Veh.	1180419	905370 to 1455468	****	<0.0001
	NT-ts + Veh. vs. TTR-ts + 0.1mg/kg TTR RVR	1144454	847367 to 1441541	****	<0.0001
	NT-ts + Veh. vs. TTR-ts + 0.1mg/kg NT RVR	1114913	817825 to 1412000	****	<0.0001
	NT-ts + 0.1mg/kg TTR RVR vs. TTR-ts + Veh.	1092990	795902 to 1390077	****	<0.0001
	NT-ts + 0.1mg/kg TTR RVR vs. TTR-ts + 0.1mg/kg TTR RVR	1057025	739426 to 1374624	****	<0.0001
	NT-ts + 0.1mg/kg TTR RVR vs. TTR-ts + 0.1mg/kg NT RVR	1027483	709884 to 1345083	****	<0.0001
	TTR-ts + Veh. vs. TTR-ts + 0.1mg/kg TTR RVR	-35965	-333052 to 261123	ns	0.9972
	TTR-ts + Veh. vs. TTR-ts + 0.1mg/kg NT RVR	-65506	-362593 to 231581	ns	0.9724
	TTR-ts + 0.1mg/kg TTR RVR vs. TTR-ts + 0.1mg/kg NT RVR	-29542	-347141 to 288058	ns	0.999
	D3
	NT-ts + Veh. vs. NT-ts + 0.1mg/kg TTR RVR	236669	-60418 to 533756	ns	0.1821
	NT-ts + Veh. vs. TTR-ts + Veh.	1387038	1111988 to 1662087	****	<0.0001
	NT-ts + Veh. vs. TTR-ts + 0.1mg/kg TTR RVR	518002	220915 to 815089	****	<0.0001
	NT-ts + Veh. vs. TTR-ts + 0.1mg/kg NT RVR	1240402	943315 to 1537489	****	<0.0001
	NT-ts + 0.1mg/kg TTR RVR vs. TTR-ts + Veh.	1150369	853282 to 1447456	****	<0.0001
	NT-ts + 0.1mg/kg TTR RVR vs. TTR-ts + 0.1mg/kg TTR RVR	281333	-36266 to 598933	ns	0.1075
	NT-ts + 0.1mg/kg TTR RVR vs. TTR-ts + 0.1mg/kg NT RVR	1003733	686134 to 1321333	****	<0.0001
	TTR-ts + Veh. vs. TTR-ts + 0.1mg/kg TTR RVR	-869035	-1166123 to -571948	****	<0.0001
	TTR-ts + Veh. vs. TTR-ts + 0.1mg/kg NT RVR	-146635	-443723 to 150452	ns	0.6446
	TTR-ts + 0.1mg/kg TTR RVR vs. TTR-ts + 0.1mg/kg NT RVR	722400	404801 to 1039999	****	<0.0001
	D7
	NT-ts + Veh. vs. NT-ts + 0.1mg/kg TTR RVR	313408	16321 to 610495	*	0.0334
	NT-ts + Veh. vs. TTR-ts + Veh.	1424456	1149407 to 1699505	****	<0.0001
	NT-ts + Veh. vs. TTR-ts + 0.1mg/kg TTR RVR	378892	81805 to 675979	**	0.0055
	NT-ts + Veh. vs. TTR-ts + 0.1mg/kg NT RVR	1415225	1118138 to 1712312	****	<0.0001
	NT-ts + 0.1mg/kg TTR RVR vs. TTR-ts + Veh.	1111048	813961 to 1408135	****	<0.0001
	NT-ts + 0.1mg/kg TTR RVR vs. TTR-ts + 0.1mg/kg TTR RVR	65483	-252116 to 383083	ns	0.9784
	NT-ts + 0.1mg/kg TTR RVR vs. TTR-ts + 0.1mg/kg NT RVR	1101817	784217 to 1419416	****	<0.0001
	TTR-ts + Veh. vs. TTR-ts + 0.1mg/kg TTR RVR	-1045565	-1342652 to -748477	****	<0.0001
	TTR-ts + Veh. vs. TTR-ts + 0.1mg/kg NT RVR	-9231	-306318 to 287856	ns	>0.9999
	TTR-ts + 0.1mg/kg TTR RVR vs. TTR-ts + 0.1mg/kg NT RVR	1036333	718734 to 1353933	****	<0.0001
	D14
	NT-ts + Veh. vs. NT-ts + 0.1mg/kg TTR RVR	225902	-71185 to 522989	ns	0.2214
	NT-ts + Veh. vs. TTR-ts + Veh.	1509344	1234295 to 1784393	****	<0.0001
	NT-ts + Veh. vs. TTR-ts + 0.1mg/kg TTR RVR	127144	-169943 to 424231	ns	0.7553
	NT-ts + Veh. vs. TTR-ts + 0.1mg/kg NT RVR	1494010	1196923 to 1791098	****	<0.0001
	NT-ts + 0.1mg/kg TTR RVR vs. TTR-ts + Veh.	1283442	986355 to 1580529	****	<0.0001
	NT-ts + 0.1mg/kg TTR RVR vs. TTR-ts + 0.1mg/kg TTR RVR	-98758	-416358 to 218841	ns	0.9082
	NT-ts + 0.1mg/kg TTR RVR vs. TTR-ts + 0.1mg/kg NT RVR	1268108	950509 to 1585708	****	<0.0001
	TTR-ts + Veh. vs. TTR-ts + 0.1mg/kg TTR RVR	-1382200	-1679287 to -1085113	****	<0.0001
	TTR-ts + Veh. vs. TTR-ts + 0.1mg/kg NT RVR	-15333	-312420 to 281754	ns	>0.9999
	TTR-ts + 0.1mg/kg TTR RVR vs. TTR-ts + 0.1mg/kg NT RVR	1366867	1049267 to 1684466	****	<0.0001
	D21
	NT-ts + Veh. vs. NT-ts + 0.1mg/kg TTR RVR	280413	-16675 to 577500	ns	0.0737
	NT-ts + Veh. vs. TTR-ts + Veh.	1470050	1195001 to 1745099	****	<0.0001
	NT-ts + Veh. vs. TTR-ts + 0.1mg/kg TTR RVR	181454	-115633 to 478541	ns	0.4378
	NT-ts + Veh. vs. TTR-ts + 0.1mg/kg NT RVR	1415813	1118725 to 1712900	****	<0.0001
	NT-ts + 0.1mg/kg TTR RVR vs. TTR-ts + Veh.	1189638	892550 to 1486725	****	<0.0001
	NT-ts + 0.1mg/kg TTR RVR vs. TTR-ts + 0.1mg/kg TTR RVR	-98958	-416558 to 218641	ns	0.9075
	NT-ts + 0.1mg/kg TTR RVR vs. TTR-ts + 0.1mg/kg NT RVR	1135400	817801 to 1452999	****	<0.0001
	TTR-ts + Veh. vs. TTR-ts + 0.1mg/kg TTR RVR	-1288596	-1585683 to -991509	****	<0.0001
	TTR-ts + Veh. vs. TTR-ts + 0.1mg/kg NT RVR	-54238	-351325 to 242850	ns	0.9863
	TTR-ts + 0.1mg/kg TTR RVR vs. TTR-ts + 0.1mg/kg NT RVR	1234358	916759 to 1551958	****	<0.0001
	D28
	NT-ts + Veh. vs. NT-ts + 0.1mg/kg TTR RVR	362065	64977 to 659152	**	0.009
	NT-ts + Veh. vs. TTR-ts + Veh.	1370350	1095301 to 1645399	****	<0.0001
	NT-ts + Veh. vs. TTR-ts + 0.1mg/kg TTR RVR	132706	-164381 to 429793	ns	0.7249
	NT-ts + Veh. vs. TTR-ts + 0.1mg/kg NT RVR	1363890	1066802 to 1660977	****	<0.0001
	NT-ts + 0.1mg/kg TTR RVR vs. TTR-ts + Veh.	1008285	711198 to 1305373	****	<0.0001
	NT-ts + 0.1mg/kg TTR RVR vs. TTR-ts + 0.1mg/kg TTR RVR	-229358	-546958 to 88241	ns	0.2687
	NT-ts + 0.1mg/kg TTR RVR vs. TTR-ts + 0.1mg/kg NT RVR	1001825	684226 to 1319424	****	<0.0001
	TTR-ts + Veh. vs. TTR-ts + 0.1mg/kg TTR RVR	-1237644	-1534731 to -940557	****	<0.0001
	TTR-ts + Veh. vs. TTR-ts + 0.1mg/kg NT RVR	-6460	-303548 to 290627	ns	>0.9999
	TTR-ts + 0.1mg/kg TTR RVR vs. TTR-ts + 0.1mg/kg NT RVR	1231183	913584 to 1548783	****	<0.0001
	D35
	NT-ts + Veh. vs. NT-ts + 0.1mg/kg TTR RVR	346844	49757 to 643931	*	0.0138
	NT-ts + Veh. vs. TTR-ts + Veh.	1410269	1135220 to 1685318	****	<0.0001
	NT-ts + Veh. vs. TTR-ts + 0.1mg/kg TTR RVR	477460	180373 to 774548	***	0.0002
	NT-ts + Veh. vs. TTR-ts + 0.1mg/kg NT RVR	1399802	1102715 to 1696889	****	<0.0001
	NT-ts + 0.1mg/kg TTR RVR vs. TTR-ts + Veh.	1063425	766338 to 1360512	****	<0.0001
	NT-ts + 0.1mg/kg TTR RVR vs. TTR-ts + 0.1mg/kg TTR RVR	130617	-186983 to 448216	ns	0.7813
	NT-ts + 0.1mg/kg TTR RVR vs. TTR-ts + 0.1mg/kg NT RVR	1052958	735359 to 1370558	****	<0.0001
	TTR-ts + Veh. vs. TTR-ts + 0.1mg/kg TTR RVR	-932808	-1229895 to -635721	****	<0.0001
	TTR-ts + Veh. vs. TTR-ts + 0.1mg/kg NT RVR	-10467	-307554 to 286620	ns	>0.9999
	TTR-ts + 0.1mg/kg TTR RVR vs. TTR-ts + 0.1mg/kg NT RVR	922342	604742 to 1239941	****	<0.0001
Figure 2d	Two-way repeated measures ANOVA
	Source of Variation	% of total variation	P value	P value summary
	Timepoint x Condition	6.118	<0.0001	****
	Timepoint	4.78	<0.0001	****
	Condition	87.99	<0.0001	****
	Subject	1.928	<0.0001	****
	ANOVA table	SS	DF	MS	F (DFn, DFd)	P value
	Timepoint x Condition	3324319159632	36	92342198879	F (36, 90) = 14.08	P<0.0001
	Timepoint	2596895478662	6	432815913110	F (6, 90) = 65.98	P<0.0001
	Condition	47806648701362	6	7967774783560	F (6, 15) = 114.1	P<0.0001
	Subject	1047666405878	15	69844427059	F (15, 90) = 10.65	P<0.0001
	Residual	590340045685	90	6559333841
	Number of families	7
	Number of comparisons per family	6
	Alpha	0.05
	Tukey's multiple comparisons test	Predicted (LS) mean diff.	95.00% CI of diff.	Summary	Adjusted P Value
	D0
	NT-ts + Veh. vs. NT-ts + 0.1mg/kg TTR RVR	87429	-199352 to 374211	ns	0.9692
	NT-ts + Veh. vs. TTR-ts + Veh.	1180419	914911 to 1445927	****	<0.0001
	NT-ts + Veh. vs. TTR-ts + 0.01mg/kg TTR RVR 2	1119529	832748 to 1406311	****	<0.0001
	NT-ts + Veh. vs. TTR-ts + 0.03mg/kg TTR RVR 2	1134963	869454 to 1400471	****	<0.0001
	NT-ts + Veh. vs. TTR-ts + 0.1mg/kg TTR RVR 2	1142625	817445 to 1467805	****	<0.0001
	NT-ts + Veh. vs. TTR-ts + 0.3mg/kg TTR RVR 2	1139613	814433 to 1464792	****	<0.0001
	NT-ts + 0.1mg/kg TTR RVR vs. TTR-ts + Veh.	1092990	806208 to 1379771	****	<0.0001
	NT-ts + 0.1mg/kg TTR RVR vs. TTR-ts + 0.01mg/kg TTR RVR 2	1032100	725518 to 1338682	****	<0.0001
	NT-ts + 0.1mg/kg TTR RVR vs. TTR-ts + 0.03mg/kg TTR RVR 2	1047533	760752 to 1334315	****	<0.0001
	NT-ts + 0.1mg/kg TTR RVR vs. TTR-ts + 0.1mg/kg TTR RVR 2	1055196	712426 to 1397965	****	<0.0001
	NT-ts + 0.1mg/kg TTR RVR vs. TTR-ts + 0.3mg/kg TTR RVR 2	1052183	709414 to 1394953	****	<0.0001
	TTR-ts + Veh. vs. TTR-ts + 0.01mg/kg TTR RVR 2	-60890	-347671 to 225892	ns	0.9953
	TTR-ts + Veh. vs. TTR-ts + 0.03mg/kg TTR RVR 2	-45456	-310964 to 220052	ns	0.9986
	TTR-ts + Veh. vs. TTR-ts + 0.1mg/kg TTR RVR 2	-37794	-362973 to 287386	ns	0.9998
	TTR-ts + Veh. vs. TTR-ts + 0.3mg/kg TTR RVR 2	-40806	-365986 to 284373	ns	0.9998
	TTR-ts + 0.01mg/kg TTR RVR 2 vs. TTR-ts + 0.03mg/kg TTR RVR 2	15433	-271348 to 302215	ns	>0.9999
	TTR-ts + 0.01mg/kg TTR RVR 2 vs. TTR-ts + 0.1mg/kg TTR RVR 2	23096	-319674 to 365865	ns	>0.9999
	TTR-ts + 0.01mg/kg TTR RVR 2 vs. TTR-ts + 0.3mg/kg TTR RVR 2	20083	-322686 to 362853	ns	>0.9999
	TTR-ts + 0.03mg/kg TTR RVR 2 vs. TTR-ts + 0.1mg/kg TTR RVR 2	7662	-317517 to 332842	ns	>0.9999
	TTR-ts + 0.03mg/kg TTR RVR 2 vs. TTR-ts + 0.3mg/kg TTR RVR 2	4650	-320530 to 329830	ns	>0.9999
	TTR-ts + 0.1mg/kg TTR RVR 2 vs. TTR-ts + 0.3mg/kg TTR RVR 2	-3012	-378498 to 372473	ns	>0.9999
	D3
	NT-ts + Veh. vs. NT-ts + 0.1mg/kg TTR RVR	236669	-50113 to 523450	ns	0.177
	NT-ts + Veh. vs. TTR-ts + Veh.	1387038	1121529 to 1652546	****	<0.0001
	NT-ts + Veh. vs. TTR-ts + 0.01mg/kg TTR RVR 2	1291185	1004404 to 1577967	****	<0.0001
	NT-ts + Veh. vs. TTR-ts + 0.03mg/kg TTR RVR 2	1142063	876554 to 1407571	****	<0.0001
	NT-ts + Veh. vs. TTR-ts + 0.1mg/kg TTR RVR 2	455331	130152 to 780511	**	0.001
	NT-ts + Veh. vs. TTR-ts + 0.3mg/kg TTR RVR 2	351519	26339 to 676698	*	0.0252
	NT-ts + 0.1mg/kg TTR RVR vs. TTR-ts + Veh.	1150369	863587 to 1437150	****	<0.0001
	NT-ts + 0.1mg/kg TTR RVR vs. TTR-ts + 0.01mg/kg TTR RVR 2	1054517	747934 to 1361099	****	<0.0001
	NT-ts + 0.1mg/kg TTR RVR vs. TTR-ts + 0.03mg/kg TTR RVR 2	905394	618612 to 1192175	****	<0.0001
	NT-ts + 0.1mg/kg TTR RVR vs. TTR-ts + 0.1mg/kg TTR RVR 2	218663	-124107 to 561432	ns	0.4734
	NT-ts + 0.1mg/kg TTR RVR vs. TTR-ts + 0.3mg/kg TTR RVR 2	114850	-227919 to 457619	ns	0.9513
	TTR-ts + Veh. vs. TTR-ts + 0.01mg/kg TTR RVR 2	-95852	-382634 to 190929	ns	0.9519
	TTR-ts + Veh. vs. TTR-ts + 0.03mg/kg TTR RVR 2	-244975	-510483 to 20533	ns	0.0908
	TTR-ts + Veh. vs. TTR-ts + 0.1mg/kg TTR RVR 2	-931706	-1256886 to -606527	****	<0.0001
	TTR-ts + Veh. vs. TTR-ts + 0.3mg/kg TTR RVR 2	-1035519	-1360698 to -710339	****	<0.0001
	TTR-ts + 0.01mg/kg TTR RVR 2 vs. TTR-ts + 0.03mg/kg TTR RVR 2	-149123	-435904 to 137659	ns	0.7058
	TTR-ts + 0.01mg/kg TTR RVR 2 vs. TTR-ts + 0.1mg/kg TTR RVR 2	-835854	-1178624 to -493085	****	<0.0001
	TTR-ts + 0.01mg/kg TTR RVR 2 vs. TTR-ts + 0.3mg/kg TTR RVR 2	-939667	-1282436 to -596897	****	<0.0001
	TTR-ts + 0.03mg/kg TTR RVR 2 vs. TTR-ts + 0.1mg/kg TTR RVR 2	-686731	-1011911 to -361552	****	<0.0001
	TTR-ts + 0.03mg/kg TTR RVR 2 vs. TTR-ts + 0.3mg/kg TTR RVR 2	-790544	-1115723 to -465364	****	<0.0001
	TTR-ts + 0.1mg/kg TTR RVR 2 vs. TTR-ts + 0.3mg/kg TTR RVR 2	-103813	-479298 to 271673	ns	0.9811
	D7
	NT-ts + Veh. vs. NT-ts + 0.1mg/kg TTR RVR	313408	26627 to 600190	*	0.0227
	NT-ts + Veh. vs. TTR-ts + Veh.	1424456	1158948 to 1689964	****	<0.0001
	NT-ts + Veh. vs. TTR-ts + 0.01mg/kg TTR RVR 2	1481308	1194527 to 1768090	****	<0.0001
	NT-ts + Veh. vs. TTR-ts + 0.03mg/kg TTR RVR 2	1381213	1115704 to 1646721	****	<0.0001
	NT-ts + Veh. vs. TTR-ts + 0.1mg/kg TTR RVR 2	660700	335520 to 985880	****	<0.0001
	NT-ts + Veh. vs. TTR-ts + 0.3mg/kg TTR RVR 2	554738	229558 to 879917	****	<0.0001
	NT-ts + 0.1mg/kg TTR RVR vs. TTR-ts + Veh.	1111048	824266 to 1397829	****	<0.0001
	NT-ts + 0.1mg/kg TTR RVR vs. TTR-ts + 0.01mg/kg TTR RVR 2	1167900	861318 to 1474482	****	<0.0001
	NT-ts + 0.1mg/kg TTR RVR vs. TTR-ts + 0.03mg/kg TTR RVR 2	1067804	781023 to 1354586	****	<0.0001
	NT-ts + 0.1mg/kg TTR RVR vs. TTR-ts + 0.1mg/kg TTR RVR 2	347292	4522 to 690061	*	0.0449
	NT-ts + 0.1mg/kg TTR RVR vs. TTR-ts + 0.3mg/kg TTR RVR 2	241329	-101440 to 584099	ns	0.3508
	TTR-ts + Veh. vs. TTR-ts + 0.01mg/kg TTR RVR 2	56852	-229929 to 343634	ns	0.9968
	TTR-ts + Veh. vs. TTR-ts + 0.03mg/kg TTR RVR 2	-43244	-308752 to 222264	ns	0.9989
	TTR-ts + Veh. vs. TTR-ts + 0.1mg/kg TTR RVR 2	-763756	-1088936 to -438577	****	<0.0001
	TTR-ts + Veh. vs. TTR-ts + 0.3mg/kg TTR RVR 2	-869719	-1194898 to -544539	****	<0.0001
	TTR-ts + 0.01mg/kg TTR RVR 2 vs. TTR-ts + 0.03mg/kg TTR RVR 2	-100096	-386877 to 186686	ns	0.941
	TTR-ts + 0.01mg/kg TTR RVR 2 vs. TTR-ts + 0.1mg/kg TTR RVR 2	-820608	-1163378 to -477839	****	<0.0001
	TTR-ts + 0.01mg/kg TTR RVR 2 vs. TTR-ts + 0.3mg/kg TTR RVR 2	-926571	-1269340 to -583801	****	<0.0001
	TTR-ts + 0.03mg/kg TTR RVR 2 vs. TTR-ts + 0.1mg/kg TTR RVR 2	-720513	-1045692 to -395333	****	<0.0001
	TTR-ts + 0.03mg/kg TTR RVR 2 vs. TTR-ts + 0.3mg/kg TTR RVR 2	-826475	-1151655 to -501295	****	<0.0001
	TTR-ts + 0.1mg/kg TTR RVR 2 vs. TTR-ts + 0.3mg/kg TTR RVR 2	-105963	-481448 to 269523	ns	0.9791
	D14
	NT-ts + Veh. vs. NT-ts + 0.1mg/kg TTR RVR	225902	-60879 to 512684	ns	0.2227
	NT-ts + Veh. vs. TTR-ts + Veh.	1509344	1243836 to 1774852	****	<0.0001
	NT-ts + Veh. vs. TTR-ts + 0.01mg/kg TTR RVR 2	1464694	1177912 to 1751475	****	<0.0001
	NT-ts + Veh. vs. TTR-ts + 0.03mg/kg TTR RVR 2	1452813	1187304 to 1718321	****	<0.0001
	NT-ts + Veh. vs. TTR-ts + 0.1mg/kg TTR RVR 2	1004906	679727 to 1330086	****	<0.0001
	NT-ts + Veh. vs. TTR-ts + 0.3mg/kg TTR RVR 2	350431	25252 to 675611	*	0.026
	NT-ts + 0.1mg/kg TTR RVR vs. TTR-ts + Veh.	1283442	996660 to 1570223	****	<0.0001
	NT-ts + 0.1mg/kg TTR RVR vs. TTR-ts + 0.01mg/kg TTR RVR 2	1238792	932209 to 1545374	****	<0.0001
	NT-ts + 0.1mg/kg TTR RVR vs. TTR-ts + 0.03mg/kg TTR RVR 2	1226910	940129 to 1513692	****	<0.0001
	NT-ts + 0.1mg/kg TTR RVR vs. TTR-ts + 0.1mg/kg TTR RVR 2	779004	436235 to 1121774	****	<0.0001
	NT-ts + 0.1mg/kg TTR RVR vs. TTR-ts + 0.3mg/kg TTR RVR 2	124529	-218240 to 467299	ns	0.9291
	TTR-ts + Veh. vs. TTR-ts + 0.01mg/kg TTR RVR 2	-44650	-331431 to 242131	ns	0.9992
	TTR-ts + Veh. vs. TTR-ts + 0.03mg/kg TTR RVR 2	-56531	-322039 to 208977	ns	0.9953
	TTR-ts + Veh. vs. TTR-ts + 0.1mg/kg TTR RVR 2	-504438	-829617 to -179258	***	0.0002
	TTR-ts + Veh. vs. TTR-ts + 0.3mg/kg TTR RVR 2	-1158913	-1484092 to -833733	****	<0.0001
	TTR-ts + 0.01mg/kg TTR RVR 2 vs. TTR-ts + 0.03mg/kg TTR RVR 2	-11881	-298663 to 274900	ns	>0.9999
	TTR-ts + 0.01mg/kg TTR RVR 2 vs. TTR-ts + 0.1mg/kg TTR RVR 2	-459788	-802557 to -117018	**	0.002
	TTR-ts + 0.01mg/kg TTR RVR 2 vs. TTR-ts + 0.3mg/kg TTR RVR 2	-1114263	-1457032 to -771493	****	<0.0001
	TTR-ts + 0.03mg/kg TTR RVR 2 vs. TTR-ts + 0.1mg/kg TTR RVR 2	-447906	-773086 to -122727	**	0.0013
	TTR-ts + 0.03mg/kg TTR RVR 2 vs. TTR-ts + 0.3mg/kg TTR RVR 2	-1102381	-1427561 to -777202	****	<0.0001
	TTR-ts + 0.1mg/kg TTR RVR 2 vs. TTR-ts + 0.3mg/kg TTR RVR 2	-654475	-1029960 to -278990	****	<0.0001
	D21
	NT-ts + Veh. vs. NT-ts + 0.1mg/kg TTR RVR	280413	-6369 to 567194	ns	0.0597
	NT-ts + Veh. vs. TTR-ts + Veh.	1470050	1204542 to 1735558	****	<0.0001
	NT-ts + Veh. vs. TTR-ts + 0.01mg/kg TTR RVR 2	1454021	1167239 to 1740802	****	<0.0001
	NT-ts + Veh. vs. TTR-ts + 0.03mg/kg TTR RVR 2	1403950	1138442 to 1669458	****	<0.0001
	NT-ts + Veh. vs. TTR-ts + 0.1mg/kg TTR RVR 2	1154025	828845 to 1479205	****	<0.0001
	NT-ts + Veh. vs. TTR-ts + 0.3mg/kg TTR RVR 2	757713	432533 to 1082892	****	<0.0001
	NT-ts + 0.1mg/kg TTR RVR vs. TTR-ts + Veh.	1189638	902856 to 1476419	****	<0.0001
	NT-ts + 0.1mg/kg TTR RVR vs. TTR-ts + 0.01mg/kg TTR RVR 2	1173608	867026 to 1480191	****	<0.0001
	NT-ts + 0.1mg/kg TTR RVR vs. TTR-ts + 0.03mg/kg TTR RVR 2	1123538	836756 to 1410319	****	<0.0001
	NT-ts + 0.1mg/kg TTR RVR vs. TTR-ts + 0.1mg/kg TTR RVR 2	873613	530843 to 1216382	****	<0.0001
	NT-ts + 0.1mg/kg TTR RVR vs. TTR-ts + 0.3mg/kg TTR RVR 2	477300	134531 to 820069	**	0.0011
	TTR-ts + Veh. vs. TTR-ts + 0.01mg/kg TTR RVR 2	-16029	-302811 to 270752	ns	>0.9999
	TTR-ts + Veh. vs. TTR-ts + 0.03mg/kg TTR RVR 2	-66100	-331608 to 199408	ns	0.9891
	TTR-ts + Veh. vs. TTR-ts + 0.1mg/kg TTR RVR 2	-316025	-641205 to 9155	ns	0.0625
	TTR-ts + Veh. vs. TTR-ts + 0.3mg/kg TTR RVR 2	-712338	-1037517 to -387158	****	<0.0001
	TTR-ts + 0.01mg/kg TTR RVR 2 vs. TTR-ts + 0.03mg/kg TTR RVR 2	-50071	-336852 to 236711	ns	0.9984
	TTR-ts + 0.01mg/kg TTR RVR 2 vs. TTR-ts + 0.1mg/kg TTR RVR 2	-299996	-642765 to 42774	ns	0.1273
	TTR-ts + 0.01mg/kg TTR RVR 2 vs. TTR-ts + 0.3mg/kg TTR RVR 2	-696308	-1039078 to -353539	****	<0.0001
	TTR-ts + 0.03mg/kg TTR RVR 2 vs. TTR-ts + 0.1mg/kg TTR RVR 2	-249925	-575105 to 75255	ns	0.2489
	TTR-ts + 0.03mg/kg TTR RVR 2 vs. TTR-ts + 0.3mg/kg TTR RVR 2	-646238	-971417 to -321058	****	<0.0001
	TTR-ts + 0.1mg/kg TTR RVR 2 vs. TTR-ts + 0.3mg/kg TTR RVR 2	-396313	-771798 to -20827	*	0.0315
	D28
	NT-ts + Veh. vs. NT-ts + 0.1mg/kg TTR RVR	362065	75283 to 648846	**	0.0045
	NT-ts + Veh. vs. TTR-ts + Veh.	1370350	1104842 to 1635858	****	<0.0001
	NT-ts + Veh. vs. TTR-ts + 0.01mg/kg TTR RVR 2	1356506	1069725 to 1643288	****	<0.0001
	NT-ts + Veh. vs. TTR-ts + 0.03mg/kg TTR RVR 2	1340663	1075154 to 1606171	****	<0.0001
	NT-ts + Veh. vs. TTR-ts + 0.1mg/kg TTR RVR 2	1327494	1002314 to 1652673	****	<0.0001
	NT-ts + Veh. vs. TTR-ts + 0.3mg/kg TTR RVR 2	1166944	841764 to 1492123	****	<0.0001
	NT-ts + 0.1mg/kg TTR RVR vs. TTR-ts + Veh.	1008285	721504 to 1295067	****	<0.0001
	NT-ts + 0.1mg/kg TTR RVR vs. TTR-ts + 0.01mg/kg TTR RVR 2	994442	687859 to 1301024	****	<0.0001
	NT-ts + 0.1mg/kg TTR RVR vs. TTR-ts + 0.03mg/kg TTR RVR 2	978598	691816 to 1265379	****	<0.0001
	NT-ts + 0.1mg/kg TTR RVR vs. TTR-ts + 0.1mg/kg TTR RVR 2	965429	622660 to 1308199	****	<0.0001
	NT-ts + 0.1mg/kg TTR RVR vs. TTR-ts + 0.3mg/kg TTR RVR 2	804879	462110 to 1147649	****	<0.0001
	TTR-ts + Veh. vs. TTR-ts + 0.01mg/kg TTR RVR 2	-13844	-300625 to 272938	ns	>0.9999
	TTR-ts + Veh. vs. TTR-ts + 0.03mg/kg TTR RVR 2	-29688	-295196 to 235821	ns	0.9999
	TTR-ts + Veh. vs. TTR-ts + 0.1mg/kg TTR RVR 2	-42856	-368036 to 282323	ns	0.9997
	TTR-ts + Veh. vs. TTR-ts + 0.3mg/kg TTR RVR 2	-203406	-528586 to 121773	ns	0.4977
	TTR-ts + 0.01mg/kg TTR RVR 2 vs. TTR-ts + 0.03mg/kg TTR RVR 2	-15844	-302625 to 270938	ns	>0.9999
	TTR-ts + 0.01mg/kg TTR RVR 2 vs. TTR-ts + 0.1mg/kg TTR RVR 2	-29013	-371782 to 313757	ns	>0.9999
	TTR-ts + 0.01mg/kg TTR RVR 2 vs. TTR-ts + 0.3mg/kg TTR RVR 2	-189563	-532332 to 153207	ns	0.6422
	TTR-ts + 0.03mg/kg TTR RVR 2 vs. TTR-ts + 0.1mg/kg TTR RVR 2	-13169	-338348 to 312011	ns	>0.9999
	TTR-ts + 0.03mg/kg TTR RVR 2 vs. TTR-ts + 0.3mg/kg TTR RVR 2	-173719	-498898 to 151461	ns	0.6788
	TTR-ts + 0.1mg/kg TTR RVR 2 vs. TTR-ts + 0.3mg/kg TTR RVR 2	-160550	-536035 to 214935	ns	0.8572
	D35
	NT-ts + Veh. vs. NT-ts + 0.1mg/kg TTR RVR	346844	60062 to 633625	**	0.0076
	NT-ts + Veh. vs. TTR-ts + Veh.	1410269	1144761 to 1675777	****	<0.0001
	NT-ts + Veh. vs. TTR-ts + 0.01mg/kg TTR RVR 2	1401327	1114546 to 1688109	****	<0.0001
	NT-ts + Veh. vs. TTR-ts + 0.03mg/kg TTR RVR 2	1395100	1129592 to 1660608	****	<0.0001
	NT-ts + Veh. vs. TTR-ts + 0.1mg/kg TTR RVR 2	1372894	1047714 to 1698073	****	<0.0001
	NT-ts + Veh. vs. TTR-ts + 0.3mg/kg TTR RVR 2	1248406	923227 to 1573586	****	<0.0001
	NT-ts + 0.1mg/kg TTR RVR vs. TTR-ts + Veh.	1063425	776644 to 1350206	****	<0.0001
	NT-ts + 0.1mg/kg TTR RVR vs. TTR-ts + 0.01mg/kg TTR RVR 2	1054483	747901 to 1361066	****	<0.0001
	NT-ts + 0.1mg/kg TTR RVR vs. TTR-ts + 0.03mg/kg TTR RVR 2	1048256	761475 to 1335038	****	<0.0001
	NT-ts + 0.1mg/kg TTR RVR vs. TTR-ts + 0.1mg/kg TTR RVR 2	1026050	683281 to 1368819	****	<0.0001
	NT-ts + 0.1mg/kg TTR RVR vs. TTR-ts + 0.3mg/kg TTR RVR 2	901563	558793 to 1244332	****	<0.0001
	TTR-ts + Veh. vs. TTR-ts + 0.01mg/kg TTR RVR 2	-8942	-295723 to 277840	ns	>0.9999
	TTR-ts + Veh. vs. TTR-ts + 0.03mg/kg TTR RVR 2	-15169	-280677 to 250339	ns	>0.9999
	TTR-ts + Veh. vs. TTR-ts + 0.1mg/kg TTR RVR 2	-37375	-362555 to 287805	ns	0.9999
	TTR-ts + Veh. vs. TTR-ts + 0.3mg/kg TTR RVR 2	-161863	-487042 to 163317	ns	0.7464
	TTR-ts + 0.01mg/kg TTR RVR 2 vs. TTR-ts + 0.03mg/kg TTR RVR 2	-6227	-293009 to 280554	ns	>0.9999
	TTR-ts + 0.01mg/kg TTR RVR 2 vs. TTR-ts + 0.1mg/kg TTR RVR 2	-28433	-371203 to 314336	ns	>0.9999
	TTR-ts + 0.01mg/kg TTR RVR 2 vs. TTR-ts + 0.3mg/kg TTR RVR 2	-152921	-495690 to 189849	ns	0.8309
	TTR-ts + 0.03mg/kg TTR RVR 2 vs. TTR-ts + 0.1mg/kg TTR RVR 2	-22206	-347386 to 302973	ns	>0.9999
	TTR-ts + 0.03mg/kg TTR RVR 2 vs. TTR-ts + 0.3mg/kg TTR RVR 2	-146694	-471873 to 178486	ns	0.8234
	TTR-ts + 0.1mg/kg TTR RVR 2 vs. TTR-ts + 0.3mg/kg TTR RVR 2	-124488	-499973 to 250998	ns	0.9537
	Multiple unpaired t-tests
	Test details	TTR-ts + Veh. vs. TTR-ts + 0.03mg/kg TTR RVR 2
	Test name	Unpaired t test
	Variance assumption	Individual variance for each row
	Multiple comparisons	Set P value threshold
	Method	Holm-Šídák method
	Alpha	0.05
		Below threshold?	P value	Mean of TTR-ts + Veh.	Mean of TTR-ts + 0.03mg/kg TTR RVR 2	Difference	SE of difference	t ratio	df	Adjusted P Value
	D0	No	0.120966	95094	140550	-45456	25171	1.806	6	0.32077
	D3	Yes	0.008271	40956	285931	-244975	63310	3.869	6	0.04861
	D7	No	0.591525	123219	166463	-43244	76320	0.5666	6	0.677859
	D14	Yes	0.005855	49950	106481	-56531	13545	4.174	6	0.040275
	D21	No	0.064066	58838	124938	-66100	29177	2.265	6	0.281833
	D28	No	0.085665	22881	52569	-29688	14448	2.055	6	0.301091
	D35	No	0.432425	45525	60694	-15169	18030	0.8413	6	0.677859
	Test details	TTR-ts + Veh. vs. TTR-ts + 0.01mg/kg TTR RVR 2
	Test name	Unpaired t test
	Variance assumption	Individual variance for each row
	Multiple comparisons	Set P value threshold
	Method	Holm-Šídák method
	Alpha	0.05
		Below threshold?	P value	Mean of TTR-ts + Veh.	Mean of TTR-ts + 0.01mg/kg TTR RVR 2	Difference	SE of difference	t ratio	df	Adjusted P Value
	D0	No	0.069604	95094	155983	-60890	26451	2.302	5	0.336942
	D3	Yes	0.006972	40956	136808	-95852	21747	4.408	5	0.047796
	D7	No	0.275357	123219	66367	56852	46435	1.224	5	0.619484
	D14	No	0.06619	49950	94600	-44650	19062	2.342	5	0.336942
	D21	No	0.536148	58838	74867	-16029	24145	0.6639	5	0.784841
	D28	No	0.074197	22881	36725	-13844	6150	2.251	5	0.336942
	D35	No	0.683746	45525	54467	-8942	20699	0.432	5	0.784841

## Sheet: Figure 3c; Supp. Fig. 2a, 2b
Figure 3c
AAV	AAV8-PMP22-GLuc with TTR siRNA target site
Conditions		PBS - 1	PBS - 2	PBS - 3	PBS - 4	PBS - 5	TTR siRNA 1mg/kg - 1	TTR siRNA 1mg/kg - 2	TTR siRNA 1mg/kg - 3	TTR siRNA 3mg/kg - 1	TTR siRNA 3mg/kg - 2
		TTR siRNA 3mg/kg - 3	TTR siRNA 3mg/kg - 4	TTR siRNA + Vehicle 9mg/kg - 1	TTR siRNA + Vehicle 9mg/kg - 2	TTR siRNA + Vehicle 9mg/kg - 3	TTR siRNA + Vehicle 9mg/kg - 4	TTR siRNA 9mg/kg + 22-mer TTR RVR - 1	TTR siRNA 9mg/kg + 22-mer TTR RVR - 2	TTR siRNA 9mg/kg + 22-mer TTR RVR - 3	TTR siRNA 9mg/kg + 22-mer TTR RVR - 4
		TTR siRNA 9mg/kg + 22-mer NT RVR - 1	TTR siRNA 9mg/kg + 22-mer NT RVR - 2	TTR siRNA 9mg/kg + 22-mer NT RVR - 3	TTR siRNA 9mg/kg + 9-mer TTR RVR - 1	TTR siRNA 9mg/kg + 9-mer TTR RVR - 2	TTR siRNA 9mg/kg + 9-mer TTR RVR - 3	TTR siRNA 9mg/kg + 9-mer NT RVR - 1	TTR siRNA 9mg/kg + 9-mer NT RVR - 2	TTR siRNA 9mg/kg + 9-mer NT RVR - 3
GLuc intensity	D0 (raw intensity)	165101	107977	218024	236798	284601	122669	181069	135512	173002	167624
D0 (pre-dose)		197927	202651	167069	395440	178453	46644	203167	140794	207009	130304
		145893	169584	165634	236106	210764	133683	279083	235753	260088
	D14 (raw intensity)	188563	139979	214170	290187	259745	74760	119996	128704	79103	92801
		81869	130545	53762	63610	38169	20820	48144	51059	60683	24791
		24100	48938	50024	78372	48445	40658	46554	73153	77557
	D14 (% relative to pre-dose)	114.211	129.638	98.2323	122.546	91.2664	60.9445	66.2709	94.9761	45.7237	55.3626
		41.3632	64.4186	32.1795	16.0859	21.3888	44.636	23.6968	36.265	29.3142	19.0255
		16.519	28.8577	30.2015	33.1936	22.9854	30.4137	16.6811	31.0295	29.8195
	D21 (raw intensity)	249334	270433	307348	459875	362547	118947	103284	77573	111504	105980
		98142	126266	83778	75816	62644	22347	162221	157830	294333	121245
		38235	45607	57827	274696	309739	205379	68555	98377	92886
	D21 (% relative to pre-dose)	151.019	250.454	140.97	194.206	127.388	96.9658	57.0412	57.2444	64.4524	63.2248
		49.5849	62.3071	50.1457	19.1726	35.1039	47.9097	79.8461	112.1	142.184	93.0478
		26.2076	26.8935	34.9125	116.344	146.96	153.631	24.5644	41.7288	35.7133
	D35 (raw intensity)	186985	139707	162758	183661	230827	95027	134350	86725	120937	84875
		92741	124372	112287	96837	61218	20310	147586	179777	190456	96184
		37303	50467	54090	262217	168382	199647	75929	89093	70856
	D35 (% relative to pre-dose)	113.255	129.386	74.6514	77.5602	81.1055	77.4662	74.1982	63.998	69.905	50.6342
		46.8562	61.3725	67.21	24.4884	34.3048	43.5426	72.6427	127.688	92.0037	73.8151
		25.5687	29.7593	32.6563	111.059	79.8913	149.344	27.2066	37.7908	27.2431
	D43 (raw intensity)	169751	142753	204506	276246	114500	111780	105945	99116	87964	134116
		156152	101640	110888	81541	59697	26007	134543	125899	274383	80239
		41838	51079	57930	260618	258372	140410	56202	132629	83443
	D43 (% relative to pre-dose)	102.816	132.207	93.7998	116.659	40.2318	91.1233	58.5108	73.1419	50.8457	80.01
		78.8937	50.1552	66.3726	20.6203	33.4525	55.7564	66.2229	89.4207	132.546	61.5783
		28.6772	30.1202	34.9747	110.382	122.588	105.032	20.1381	56.2576	32.0826
STATISTICAL ANALYSES
Total N	Condition	N
	PBS	5
	TTR siRNA 1mg/kg	3
	TTR siRNA 3mg/kg	4
	TTR siRNA 9mg/kg + Vehicle	4
	TTR siRNA 9mg/kg + 22-mer TTR RVR	4
	TTR siRNA 9mg/kg + 22-mer NT RVR	3
	TTR siRNA 9mg/kg + 9-mer TTR RVR	3
	TTR siRNA 9mg/kg + 9-mer NT RVR	3
Supplementary Fig. 2a	D14	Ordinary one-way ANOVA summary			ANOVA table	SS	DF	MS	F (DFn, DFd)	P value
		F	26.62		Treatment (between columns)	16703	3	5568	F (3, 12) = 26.62	P<0.0001
		P value	<0.0001		Residual (within columns)	2510	12	209.1
		P value summary	****		Total	19213	15
		Significant diff. among means (P < 0.05)?	Yes
		R squared	0.8694
		Number of families	1
		Number of comparisons per family	6
		Alpha	0.05
		Tukey's multiple comparisons test	Mean Diff.	95.00% CI of diff.	Summary	Adjusted P Value
		PBS vs. 1mpk	37.11	5.759 to 68.47	*	0.0193
		PBS vs. 3mpk	59.46	30.66 to 88.26	***	0.0003
		PBS vs. 9mpk	82.61	53.80 to 111.4	****	<0.0001
		1mpk vs. 3mpk	22.35	-10.45 to 55.14	ns	0.2331
		1mpk vs. 9mpk	45.49	12.70 to 78.28	**	0.0067
		3mpk vs. 9mpk	23.14	-7.216 to 53.50	ns	0.1616
	D21	Ordinary one-way ANOVA summary			ANOVA table	SS	DF	MS	F (DFn, DFd)	P value
		F	16.81		Treatment (between columns)	49797	3	16599	F (3, 12) = 16.81	P=0.0001
		P value	0.0001		Residual (within columns)	11848	12	987.3
		P value summary	***		Total	61645	15
		Significant diff. among means (P < 0.05)?	Yes
		R squared	0.8078
		Number of families	1
		Number of comparisons per family	6
		Alpha	0.05
		Tukey's multiple comparisons test	Mean Diff.	95.00% CI of diff.	Summary	Adjusted P Value
		PBS vs. 1mpk	102.4	34.26 to 170.5	**	0.0037
		PBS vs. 3mpk	112.9	50.34 to 175.5	***	0.0009
		PBS vs. 9mpk	134.7	72.14 to 197.3	***	0.0002
		1mpk vs. 3mpk	10.52	-60.73 to 81.78	ns	0.9706
		1mpk vs. 9mpk	32.33	-38.92 to 103.6	ns	0.5527
		3mpk vs. 9mpk	21.81	-44.16 to 87.77	ns	0.7623
	D35	Ordinary one-way ANOVA summary			ANOVA table	SS	DF	MS	F (DFn, DFd)	P value
		F	7.086		Treatment (between columns)	6833	3	2278	F (3, 12) = 7.086	P=0.0054
		P value	0.0054		Residual (within columns)	3858	12	321.5
		P value summary	**		Total	10691	15
		Significant diff. among means (P < 0.05)?	Yes
		R squared	0.6392
		Number of families	1
		Number of comparisons per family	6
		Alpha	0.05
		Tukey's multiple comparisons test	Mean Diff.	95.00% CI of diff.	Summary	Adjusted P Value
		PBS vs. 1mpk	23.3	-15.57 to 62.18	ns	0.3287
		PBS vs. 3mpk	38	2.291 to 73.71	*	0.0359
		PBS vs. 9mpk	52.81	17.10 to 88.51	**	0.0042
		1mpk vs. 3mpk	14.7	-25.96 to 55.35	ns	0.7115
		1mpk vs. 9mpk	29.5	-11.15 to 70.16	ns	0.1914
		3mpk vs. 9mpk	14.81	-22.83 to 52.45	ns	0.6571
	D42	Ordinary one-way ANOVA summary			ANOVA table	SS	DF	MS	F (DFn, DFd)	P value
		F	3.435		Treatment (between columns)	6495	3	2165	F (3, 12) = 3.435	P=0.0521
		P value	0.0521		Residual (within columns)	7562	12	630.2
		P value summary	ns		Total	14057	15
		Significant diff. among means (P < 0.05)?	No
		R squared	0.462
		Number of families	1
		Number of comparisons per family	6
		Alpha	0.05
		Tukey's multiple comparisons test	Mean Diff.	95.00% CI of diff.	Summary	Adjusted P Value
		PBS vs. 1mpk	22.88	-31.54 to 77.31	ns	0.6102
		PBS vs. 3mpk	32.17	-17.83 to 82.16	ns	0.2745
		PBS vs. 9mpk	53.09	3.097 to 103.1	*	0.0363
		1mpk vs. 3mpk	9.283	-47.64 to 66.20	ns	0.9612
		1mpk vs. 9mpk	30.21	-26.71 to 87.13	ns	0.4271
		3mpk vs. 9mpk	20.93	-31.77 to 73.63	ns	0.6506
Figure 3c		Two-way repeated measures ANOVA
		ANOVA table	SS	DF	MS	F (DFn, DFd)	P value
		Time x Treatment	32104	15	2140	F (15, 48) = 8.787	P<0.0001
		Time	22268	3	7423	F (3, 48) = 30.48	P<0.0001
		Treatment	113104	5	22621	F (5, 16) = 16.26	P<0.0001
		Subject	22260	16	1391	F (16, 48) = 5.712	P<0.0001
		Residual	11691	48	243.6
		Data summary
		Number of columns (Treatment)	6
		Number of rows (Time)	4
		Number of subjects (Subject)	22
		Number of missing values	0
		Number of families	4
		Number of comparisons per family	15
		Alpha	0.05
		Tukey's multiple comparisons test	Predicted (LS) mean diff.	95.00% CI of diff.	Summary	Adjusted P Value
	D14	PBS vs. TTR siRNA + Vehicle	82.61	37.22 to 128.0	****	<0.0001
		PBS vs. TTR siRNA + 22-mer TTR RVR	84.1	38.71 to 129.5	****	<0.0001
		PBS vs. TTR siRNA + 22-mer NT RVR	85.99	36.57 to 135.4	****	<0.0001
		PBS vs. TTR siRNA + 9-mer TTR RVR	82.31	32.90 to 131.7	****	<0.0001
		PBS vs. TTR siRNA + 9-mer NT RVR	85.34	35.92 to 134.8	****	<0.0001
		TTR siRNA + Vehicle vs. TTR siRNA + 22-mer TTR RVR	1.497	-46.35 to 49.34	ns	>0.9999
		TTR siRNA + Vehicle vs. TTR siRNA + 22-mer NT RVR	3.38	-48.30 to 55.06	ns	>0.9999
		TTR siRNA + Vehicle vs. TTR siRNA + 9-mer TTR RVR	-0.2917	-51.97 to 51.39	ns	>0.9999
		TTR siRNA + Vehicle vs. TTR siRNA + 9-mer NT RVR	2.729	-48.95 to 54.41	ns	>0.9999
		TTR siRNA + 22-mer TTR RVR vs. TTR siRNA + 22-mer NT RVR	1.883	-49.80 to 53.56	ns	>0.9999
		TTR siRNA + 22-mer TTR RVR vs. TTR siRNA + 9-mer TTR RVR	-1.789	-53.47 to 49.89	ns	>0.9999
		TTR siRNA + 22-mer TTR RVR vs. TTR siRNA + 9-mer NT RVR	1.232	-50.45 to 52.91	ns	>0.9999
		TTR siRNA + 22-mer NT RVR vs. TTR siRNA + 9-mer TTR RVR	-3.672	-58.92 to 51.58	ns	>0.9999
		TTR siRNA + 22-mer NT RVR vs. TTR siRNA + 9-mer NT RVR	-0.6506	-55.90 to 54.60	ns	>0.9999
		TTR siRNA + 9-mer TTR RVR vs. TTR siRNA + 9-mer NT RVR	3.021	-52.23 to 58.27	ns	>0.9999
	D21	PBS vs. TTR siRNA + Vehicle	134.7	89.33 to 180.1	****	<0.0001
		PBS vs. TTR siRNA + 22-mer TTR RVR	66.01	20.62 to 111.4	***	0.0009
		PBS vs. TTR siRNA + 22-mer NT RVR	143.5	94.05 to 192.9	****	<0.0001
		PBS vs. TTR siRNA + 9-mer TTR RVR	33.83	-15.59 to 83.24	ns	0.3476
		PBS vs. TTR siRNA + 9-mer NT RVR	138.8	89.39 to 188.2	****	<0.0001
		TTR siRNA + Vehicle vs. TTR siRNA + 22-mer TTR RVR	-68.71	-116.6 to -20.87	**	0.0011
		TTR siRNA + Vehicle vs. TTR siRNA + 22-mer NT RVR	8.745	-42.93 to 60.42	ns	0.9961
		TTR siRNA + Vehicle vs. TTR siRNA + 9-mer TTR RVR	-100.9	-152.6 to -49.22	****	<0.0001
		TTR siRNA + Vehicle vs. TTR siRNA + 9-mer NT RVR	4.081	-47.60 to 55.76	ns	>0.9999
		TTR siRNA + 22-mer TTR RVR vs. TTR siRNA + 22-mer NT RVR	77.46	25.78 to 129.1	***	0.0006
		TTR siRNA + 22-mer TTR RVR vs. TTR siRNA + 9-mer TTR RVR	-32.18	-83.86 to 19.50	ns	0.4546
		TTR siRNA + 22-mer TTR RVR vs. TTR siRNA + 9-mer NT RVR	72.79	21.11 to 124.5	**	0.0014
		TTR siRNA + 22-mer NT RVR vs. TTR siRNA + 9-mer TTR RVR	-109.6	-164.9 to -54.39	****	<0.0001
		TTR siRNA + 22-mer NT RVR vs. TTR siRNA + 9-mer NT RVR	-4.664	-59.91 to 50.58	ns	0.9999
		TTR siRNA + 9-mer TTR RVR vs. TTR siRNA + 9-mer NT RVR	105	49.73 to 160.2	****	<0.0001
	D35	PBS vs. TTR siRNA + Vehicle	52.81	7.414 to 98.20	*	0.0135
		PBS vs. TTR siRNA + 22-mer TTR RVR	3.654	-41.74 to 49.04	ns	0.9999
		PBS vs. TTR siRNA + 22-mer NT RVR	65.86	16.45 to 115.3	**	0.0029
		PBS vs. TTR siRNA + 9-mer TTR RVR	-18.24	-67.65 to 31.18	ns	0.8858
		PBS vs. TTR siRNA + 9-mer NT RVR	64.44	15.03 to 113.9	**	0.0038
		TTR siRNA + Vehicle vs. TTR siRNA + 22-mer TTR RVR	-49.15	-97.00 to -1.305	*	0.0407
		TTR siRNA + Vehicle vs. TTR siRNA + 22-mer NT RVR	13.06	-38.62 to 64.74	ns	0.9758
		TTR siRNA + Vehicle vs. TTR siRNA + 9-mer TTR RVR	-71.04	-122.7 to -19.37	**	0.002
		TTR siRNA + Vehicle vs. TTR siRNA + 9-mer NT RVR	11.64	-40.04 to 63.32	ns	0.9855
		TTR siRNA + 22-mer TTR RVR vs. TTR siRNA + 22-mer NT RVR	62.21	10.53 to 113.9	**	0.0095
		TTR siRNA + 22-mer TTR RVR vs. TTR siRNA + 9-mer TTR RVR	-21.89	-73.57 to 29.79	ns	0.8132
		TTR siRNA + 22-mer TTR RVR vs. TTR siRNA + 9-mer NT RVR	60.79	9.111 to 112.5	*	0.012
		TTR siRNA + 22-mer NT RVR vs. TTR siRNA + 9-mer TTR RVR	-84.1	-139.4 to -28.86	***	0.0004
		TTR siRNA + 22-mer NT RVR vs. TTR siRNA + 9-mer NT RVR	-1.419	-56.67 to 53.83	ns	>0.9999
		TTR siRNA + 9-mer TTR RVR vs. TTR siRNA + 9-mer NT RVR	82.68	27.44 to 137.9	***	0.0006
	D43	PBS vs. TTR siRNA + Vehicle	53.09	7.702 to 98.48	*	0.0128
		PBS vs. TTR siRNA + 22-mer TTR RVR	9.701	-35.69 to 55.09	ns	0.9885
		PBS vs. TTR siRNA + 22-mer NT RVR	65.89	16.48 to 115.3	**	0.0029
		PBS vs. TTR siRNA + 9-mer TTR RVR	-15.52	-64.94 to 33.89	ns	0.9392
		PBS vs. TTR siRNA + 9-mer NT RVR	60.98	11.57 to 110.4	**	0.0072
		TTR siRNA + Vehicle vs. TTR siRNA + 22-mer TTR RVR	-43.39	-91.24 to 4.454	ns	0.0969
		TTR siRNA + Vehicle vs. TTR siRNA + 22-mer NT RVR	12.8	-38.88 to 64.48	ns	0.9778
		TTR siRNA + Vehicle vs. TTR siRNA + 9-mer TTR RVR	-68.62	-120.3 to -16.94	**	0.0031
		TTR siRNA + Vehicle vs. TTR siRNA + 9-mer NT RVR	7.891	-43.79 to 59.57	ns	0.9976
		TTR siRNA + 22-mer TTR RVR vs. TTR siRNA + 22-mer NT RVR	56.19	4.513 to 107.9	*	0.0253
		TTR siRNA + 22-mer TTR RVR vs. TTR siRNA + 9-mer TTR RVR	-25.23	-76.90 to 26.45	ns	0.7064
		TTR siRNA + 22-mer TTR RVR vs. TTR siRNA + 9-mer NT RVR	51.28	-0.3969 to 103.0	ns	0.0529
		TTR siRNA + 22-mer NT RVR vs. TTR siRNA + 9-mer TTR RVR	-81.42	-136.7 to -26.17	***	0.0007
		TTR siRNA + 22-mer NT RVR vs. TTR siRNA + 9-mer NT RVR	-4.91	-60.16 to 50.34	ns	0.9998
		TTR siRNA + 9-mer TTR RVR vs. TTR siRNA + 9-mer NT RVR	76.51	21.26 to 131.8	**	0.0018

## Sheet: Figure 3d
Figure 3d
Probe	Name	Cp	Average Ct	Delta Ct	Average of control	Delta delta Ct	2^-(delta delta Ct)	Percent remaining	Fold change
GLuc	PBS 1	25.61	25.645	6.235	6.143	0.092	0.938221	93.8221	102.986
GLuc	PBS 1	25.68
GLuc	PBS 2	25.94	26.015	6.575		0.432	0.741234	74.1234
GLuc	PBS 2	26.09
GLuc	PBS 3	25.49	25.615	5.86		-0.283	1.21672	121.672
GLuc	PBS 3	25.74
GLuc	PBS 4	25.03	25.17	5.635		-0.508	1.42208	142.208
GLuc	PBS 4	25.31
GLuc	PBS 5	25.68	25.82	6.41		0.267	0.831046	83.1046
GLuc	PBS 5	25.96
GLuc	TTR siRNA + Vehicle 1	26.59	26.65	6.745		0.602	0.65884	65.884	44.1337
GLuc	TTR siRNA + Vehicle 1	26.71
GLuc	TTR siRNA + Vehicle 2	26.85	26.92	7.14		0.997	0.501041	50.1041
GLuc	TTR siRNA + Vehicle 2	26.99
GLuc	TTR siRNA + Vehicle 3	27.18	27.24	7.35		1.207	0.433168	43.3168
GLuc	TTR siRNA + Vehicle 3	27.3
GLuc	TTR siRNA + Vehicle 4	28.45	28.53	8.68		2.537	0.172301	17.2301
GLuc	TTR siRNA + Vehicle 4	28.61
GLuc	TTR siRNA + 9-mer TTR RVR 1	26.33	26.43	5.875		-0.268	1.20414	120.414	94.6101
GLuc	TTR siRNA + 9-mer TTR RVR 1	26.53
GLuc	TTR siRNA + 9-mer TTR RVR 2	25.85	25.95	6.395		0.252	0.839731	83.9731
GLuc	TTR siRNA + 9-mer TTR RVR 2	26.05
GLuc	TTR siRNA + 9-mer TTR RVR 3	25.95	26.04	6.475		0.332	0.794434	79.4434
GLuc	TTR siRNA + 9-mer TTR RVR 3	26.13
GLuc	TTR siRNA + 9-mer NT RVR 1	26.8	26.83	7.245		1.102	0.46587	46.587	57.304
GLuc	TTR siRNA + 9-mer NT RVR 1	26.86
GLuc	TTR siRNA + 9-mer NT RVR 2	25.86	26.37	6.795		0.652	0.636397	63.6397
GLuc	TTR siRNA + 9-mer NT RVR 2	26.88
GLuc	TTR siRNA + 9-mer NT RVR 3	26.48	26.545	6.84		0.697	0.616854	61.6854
GLuc	TTR siRNA + 9-mer NT RVR 3	26.61
GLuc	No RT control 1	40
GLuc	No RT control 1	38.57
GLuc	No RT control 2	38.72
GLuc	No RT control 3	37.82
GAPDH	PBS 1	19.32	19.41
GAPDH	PBS 1	19.5
GAPDH	PBS 2	19.39	19.44
GAPDH	PBS 2	19.49
GAPDH	PBS 3	19.74	19.755
GAPDH	PBS 3	19.77
GAPDH	PBS 4	19.54	19.535
GAPDH	PBS 4	19.53
GAPDH	PBS 5	19.35	19.41
GAPDH	PBS 5	19.47
GAPDH	TTR siRNA + Vehicle 1	19.88	19.905
GAPDH	TTR siRNA + Vehicle 1	19.93
GAPDH	TTR siRNA + Vehicle 2	19.75	19.78
GAPDH	TTR siRNA + Vehicle 2	19.81
GAPDH	TTR siRNA + Vehicle 3	19.86	19.89
GAPDH	TTR siRNA + Vehicle 3	19.92
GAPDH	TTR siRNA + Vehicle 4	19.78	19.85
GAPDH	TTR siRNA + Vehicle 4	19.92
GAPDH	TTR siRNA + 9-mer TTR RVR 1	20.5	20.555
GAPDH	TTR siRNA + 9-mer TTR RVR 1	20.61
GAPDH	TTR siRNA + 9-mer TTR RVR 2	19.5	19.555
GAPDH	TTR siRNA + 9-mer TTR RVR 2	19.61
GAPDH	TTR siRNA + 9-mer TTR RVR 3	19.47	19.565
GAPDH	TTR siRNA + 9-mer TTR RVR 3	19.66
GAPDH	TTR siRNA + 9-mer NT RVR 1	19.51	19.585
GAPDH	TTR siRNA + 9-mer NT RVR 1	19.66
GAPDH	TTR siRNA + 9-mer NT RVR 2	19.52	19.575
GAPDH	TTR siRNA + 9-mer NT RVR 2	19.63
GAPDH	TTR siRNA + 9-mer NT RVR 3	19.64	19.705
GAPDH	TTR siRNA + 9-mer NT RVR 3	19.77
STATISTICAL ANALYSES
Condition	N
PBS	5
TTR siRNA	4
TTR siRNA + 9-mer TTR RVR	3
TTR siRNA + 9-mer NT RVR	3
Ordinary one-way ANOVA summary
F	6.39
P value	0.0091
P value summary	**
Significant diff. among means (P < 0.05)?	Yes
R squared	0.6354
ANOVA table	SS	DF	MS	F (DFn, DFd)	P value
Treatment (between columns)	9787	3	3262	F (3, 11) = 6.390	P=0.0091
Residual (within columns)	5616	11	510.6
Total	15403	14
Number of families	1
Number of comparisons per family	3
Alpha	0.05
Holm-Šídák's multiple comparisons test	Mean Diff.	Summary	Adjusted P Value
PBS vs. TTR siRNA	58.85	**	0.0076
PBS vs. TTR siRNA + 9-mer TTR RVR	8.376	ns	0.6218
PBS vs. TTR siRNA + NT RVR	45.68	*	0.0362

[truncated: 7 more sheets: Figure 3e, Supplementary Fig. 2c, Supplementary Fig. 2d, Supplementary Fig 2e, Supplementary Fig 2f, Figure 4a, Figure 4c; Supplementary Fig 3a]
